# Supplementary material for: Crystal structure of poly[bis­(μ2-5-hydroxy­nicotinato-κ2 N:O 3)zinc]
Source: Acta Crystallogr E Crystallogr Commun. 2015 Jan 14;71(Pt 2):m23. doi: 10.1107/S2056989015000249 (PMC4384582; doi:10.1107/S2056989015000249)
Supplement: Supplementary file 2 [file e-71-00m23-Isup2.hkl]

# 
# h,k,l, Fc-squared, Fo-squared, sigma(Fo-squared) and status flag 
# 
data_I
_shelx_title ' Zn in P2(1)/n' 
_shelx_refln_list_code          4 
_shelx_F_calc_maximum      165.65 
_exptl_crystal_F_000       688.00 
_reflns_d_resolution_high  0.7259 
 
loop_ 
 _symmetry_equiv_pos_as_xyz 
 'x, y, z' 
 '-x+1/2, y+1/2, -z+1/2' 
 '-x, -y, -z' 
 'x-1/2, -y-1/2, z-1/2' 
 
_cell_length_a     9.4299 
_cell_length_b    10.5453 
_cell_length_c    12.6914 
_cell_angle_alpha  90.000 
_cell_angle_beta  104.640 
_cell_angle_gamma  90.000 
 
_shelx_F_squared_multiplier     1.000 
 
loop_ 
 _refln_index_h 
 _refln_index_k 
 _refln_index_l 
 _refln_F_squared_calc 
 _refln_F_squared_meas 
 _refln_F_squared_sigma 
 _refln_observed_status 
   2   0   0    18633.60    16372.49    270.31 o 
   4   0   0     1753.96     1907.38     83.80 o 
   6   0   0     2488.22     1788.11    575.63 o 
   8   0   0      894.07      829.99     48.92 o 
  10   0   0     3430.58     3481.33     86.82 o 
   1   1   0      282.26      331.25     24.48 o 
   2   1   0     1090.80     1064.64     18.90 o 
   3   1   0     1759.43     1819.63     32.34 o 
   4   1   0     7442.40     7025.47     79.01 o 
   5   1   0     1408.35     1465.77     31.19 o 
   6   1   0     4146.07     3875.34     58.27 o 
   7   1   0      855.97      801.27     29.08 o 
   8   1   0        3.73        5.52      5.66 o 
   9   1   0      986.48      990.62     35.30 o 
  10   1   0        1.22       -3.01      9.23 o 
  11   1   0      149.60      167.19     37.84 o 
   0   2   0     5052.21     4834.90     79.92 o 
   1   2   0     6498.99     6503.13     48.27 o 
   2   2   0     8100.65     8031.95     61.60 o 
   3   2   0     2501.53     2430.89     36.14 o 
   4   2   0     7296.71     7704.41     78.57 o 
   5   2   0     3922.83     3967.09     62.09 o 
   6   2   0      282.23      284.81     20.36 o 
   7   2   0     1995.93     2030.36     47.19 o 
   8   2   0     2500.83     2434.77     63.90 o 
   9   2   0      677.78      664.01     31.31 o 
  10   2   0      496.68      538.72     38.26 o 
  11   2   0      468.61      575.65     64.05 o 
   1   3   0     3514.69     3852.31     49.32 o 
   2   3   0     1998.83     2150.04     42.89 o 
   3   3   0      836.79      757.19     18.33 o 
   4   3   0       43.55       49.55      5.73 o 
   5   3   0      684.13      811.62     24.14 o 
   6   3   0      186.46      192.38     14.51 o 
   7   3   0     2052.29     2061.75     41.21 o 
   8   3   0       29.41       19.41      5.99 o 
   9   3   0     1546.80     1548.78     47.65 o 
  10   3   0      220.29      261.95     28.93 o 
  11   3   0      813.76      841.14     89.69 o 
   0   4   0     1765.26     1868.55     71.24 o 
   1   4   0     2550.02     2624.38     41.43 o 
   2   4   0     1493.84     1709.08     31.15 o 
   3   4   0     2669.88     2633.55     38.44 o 
   4   4   0     1600.35     1679.49     31.58 o 
   5   4   0     6682.44     6829.77     59.13 o 
   6   4   0        0.43        1.97      3.76 o 
   7   4   0      988.25     1014.20     36.37 o 
   8   4   0        3.88       -6.70      9.60 o 
   9   4   0       61.12      103.02     31.11 o 
  10   4   0      141.62       79.42     19.59 o 
  11   4   0      860.79      635.53     83.74 o 
   1   5   0     3103.09     2970.07     77.75 o 
   2   5   0     1724.89     1673.82     37.79 o 
   3   5   0      546.19      681.49     25.40 o 
   4   5   0     1966.31     2035.43     55.10 o 
   5   5   0      340.36      400.84     17.37 o 
   6   5   0     1225.47     1243.00     34.16 o 
   7   5   0      194.04      233.45     16.81 o 
   8   5   0       12.88       12.17      5.51 o 
   9   5   0      571.59      473.98     63.13 o 
  10   5   0      115.04      103.26     32.31 o 
  11   5   0     1322.75     1229.96    118.90 o 
   0   6   0     4734.91     4714.32    140.24 o 
   1   6   0        0.96        6.18      5.08 o 
   2   6   0     2101.56     2275.17     64.33 o 
   3   6   0      330.02      304.69     16.76 o 
   4   6   0     1197.31     1233.34     40.01 o 
   5   6   0     1638.91     1578.82     60.25 o 
   6   6   0      124.90      154.94     14.99 o 
   7   6   0      774.10      822.18     25.09 o 
   8   6   0     2157.87     2088.75    130.78 o 
   9   6   0        9.00       14.46     14.89 o 
  10   6   0     1156.14     1043.89    101.47 o 
  11   6   0       37.21      -19.09     19.09 o 
   1   7   0       84.62       85.84      9.53 o 
   2   7   0     2193.33     2270.16     46.50 o 
   3   7   0      402.97      401.09     22.89 o 
   4   7   0     4183.69     4227.37    104.90 o 
   5   7   0      208.85      222.78     25.48 o 
   6   7   0     2711.08     2645.10     63.86 o 
   7   7   0       45.30       31.38     27.58 o 
   8   7   0      472.54      399.56     59.49 o 
   9   7   0       83.54       70.41     36.33 o 
  10   7   0       14.73      -23.21     23.21 o 
   0   8   0     6706.12     6749.12    201.01 o 
   1   8   0       21.93       23.74      7.74 o 
   2   8   0     1927.68     1918.24     50.82 o 
   3   8   0      480.64      480.97     24.15 o 
   4   8   0      112.93       84.16     18.61 o 
   5   8   0      829.75      833.82     84.87 o 
   6   8   0     1137.78     1195.22     61.25 o 
   7   8   0        7.18       61.58     31.38 o 
   8   8   0     1157.13     1300.46    115.55 o 
   9   8   0        1.38       10.66     19.87 o 
  10   8   0      641.94      666.53     90.30 o 
   1   9   0     3523.22     3676.34     90.97 o 
   2   9   0      694.96      725.38     39.15 o 
   3   9   0     1194.42     1289.37     48.49 o 
   4   9   0     1558.40     1573.06    116.17 o 
   5   9   0      100.68      108.70     33.22 o 
   6   9   0      374.78      447.61     68.14 o 
   7   9   0      685.25      673.31     85.11 o 
   8   9   0      145.86      170.54     47.33 o 
   9   9   0      663.82      844.87    103.02 o 
   0  10   0       19.19       36.92     26.69 o 
   1  10   0      332.49      371.47     31.64 o 
   2  10   0      152.58      145.72     19.15 o 
   3  10   0     1016.33     1069.99     67.45 o 
   4  10   0        2.46        0.17     13.38 o 
   5  10   0     1271.63     1397.27    120.05 o 
   6  10   0        0.24       18.53     23.35 o 
   7  10   0      896.65      961.41    105.48 o 
   1  11   0     1816.07     1770.04     89.50 o 
   2  11   0       52.71       49.93     22.23 o 
   3  11   0     1293.92     1221.19     76.06 o 
   4  11   0       34.76        6.51     22.94 o 
   5  11   0        1.40       13.52     22.89 o 
   6  11   0      133.91      185.78     50.47 o 
   0  12   0      696.33      698.82     85.62 o 
   1  12   0      642.57      645.93     58.16 o 
   2  12   0        9.05       34.59     19.04 o 
   3  12   0      154.85      162.59     44.99 o 
   4  12   0      171.00      253.64     61.84 o 
   1  13   0     1378.40     1545.64     95.01 o 
   2  13   0      180.55      221.38     38.14 o 
   3  13   0      150.76      168.69     46.05 o 
   2  14   0       62.08       71.75     32.45 o 
   3  14   0        4.23        4.98     27.82 o 
 -11   0   1      386.47      371.36     70.73 o 
  -9   0   1     1035.92     1014.74     58.85 o 
  -7   0   1       67.82       75.14     19.57 o 
  -5   0   1      408.51      385.18     34.48 o 
  -3   0   1     1790.82     1658.46     57.61 o 
  -1   0   1     1722.50     1749.11     40.72 o 
   1   0   1      285.48      295.95     18.69 o 
   3   0   1     1056.45      953.29     21.07 o 
   5   0   1     4830.38     4775.95    219.96 o 
   7   0   1     2226.16     2235.15     69.69 o 
   9   0   1        3.44       -2.49     10.82 o 
  11   0   1      495.16      542.36     88.46 o 
 -11   1   1       48.18       84.86     27.78 o 
 -10   1   1      201.09      177.24     18.11 o 
  -9   1   1      969.20      962.02     61.91 o 
  -8   1   1      294.91      283.95     18.92 o 
  -7   1   1     4939.37     5003.79     73.41 o 
  -6   1   1      885.70      872.24     27.87 o 
  -5   1   1       43.26       35.55      5.98 o 
  -4   1   1      269.40      200.43     14.03 o 
  -3   1   1      861.07      802.09     19.43 o 
  -2   1   1        6.91        0.46      3.38 o 
  -1   1   1     2046.07     2144.09     50.68 o 
   0   1   1      459.29      457.55     18.23 o 
   1   1   1    22120.56    18430.43    766.49 o 
   2   1   1     3599.09     3597.63     46.14 o 
   3   1   1     2206.64     2181.18     32.32 o 
   4   1   1       12.34       26.29      4.15 o 
   5   1   1       80.40       91.72     11.82 o 
   6   1   1     2307.11     2323.95     38.96 o 
   7   1   1     5198.01     5139.96     72.01 o 
   8   1   1     1328.89     1331.13     39.03 o 
   9   1   1     4443.24     4497.46     80.30 o 
  10   1   1      125.53      119.70     26.36 o 
  11   1   1     1222.19     1255.21     92.70 o 
 -11   2   1      239.59      246.43     43.88 o 
 -10   2   1     2048.58     1984.76     72.90 o 
  -9   2   1       61.24       72.37     11.71 o 
  -8   2   1     1931.35     1959.07     60.24 o 
  -7   2   1      310.37      290.39     22.16 o 
  -6   2   1      676.22      636.40     26.32 o 
  -5   2   1     4430.96     4283.20     90.28 o 
  -4   2   1     1498.36     1752.43     53.24 o 
  -3   2   1     1617.16     1620.84     25.06 o 
  -2   2   1    13002.21    13216.36    129.46 o 
  -1   2   1     3132.82     3320.49     58.28 o 
   0   2   1    11201.93    10857.29    186.43 o 
   1   2   1     1281.78     1359.84     19.43 o 
   2   2   1     3157.03     3056.50     30.47 o 
   3   2   1     6213.57     6180.08     47.04 o 
   4   2   1      479.72      483.09     17.13 o 
   5   2   1     4977.21     4848.41     63.55 o 
   6   2   1      502.75      527.77     20.81 o 
   7   2   1      101.12      101.88      9.57 o 
   8   2   1      111.83      100.49     11.31 o 
   9   2   1      256.49      267.52     31.98 o 
  10   2   1     1080.36     1105.46     49.55 o 
  11   2   1       55.88       65.40     18.84 o 
 -11   3   1       75.16       88.55     26.75 o 
 -10   3   1     1288.96     1299.49     61.89 o 
  -9   3   1      146.92      136.97     18.70 o 
  -8   3   1       42.53       40.51      8.92 o 
  -7   3   1        8.55       12.58      6.18 o 
  -6   3   1     7773.69     7869.88    189.92 o 
  -5   3   1      733.59      828.00     35.82 o 
  -4   3   1     7574.54     7279.64     60.40 o 
  -3   3   1      591.12      691.38     22.80 o 
  -2   3   1    16007.87    14334.25   1048.57 o 
  -1   3   1    24172.00    24416.62    164.43 o 
   0   3   1      916.35      885.09     25.98 o 
   1   3   1     2537.89     2604.56     31.82 o 
   2   3   1     2483.53     2653.94     31.78 o 
   3   3   1     2064.36     2371.62     33.35 o 
   4   3   1     9472.19     9538.11     68.14 o 
   5   3   1        1.92       -1.54      3.32 o 
   6   3   1     4121.33     4244.37     61.96 o 
   7   3   1      117.28      121.95      8.88 o 
   8   3   1     1222.22     1234.77     33.52 o 
   9   3   1      616.55      495.39     37.18 o 
  10   3   1      283.85      276.09     28.67 o 
  11   3   1      775.77      736.44     86.64 o 
 -11   4   1      118.17       93.90     40.13 o 
 -10   4   1     3761.15     3560.15    170.86 o 
  -9   4   1      247.80      251.03     26.52 o 
  -8   4   1     2457.80     2400.31     61.42 o 
  -7   4   1      492.26      457.74     23.00 o 
  -6   4   1     2876.44     2964.18     48.19 o 
  -5   4   1      539.62      575.86     18.67 o 
  -4   4   1     1245.58     1379.03     37.00 o 
  -3   4   1      657.39      748.67     44.28 o 
  -2   4   1     2189.04     2121.42     34.74 o 
  -1   4   1     1070.99     1092.16     39.67 o 
   0   4   1     5743.98     5377.08     95.16 o 
   1   4   1      252.73      234.29     12.59 o 
   2   4   1     8129.79     7927.41     61.45 o 
   3   4   1     1769.48     1857.98     30.21 o 
   4   4   1     6871.10     6841.76     65.55 o 
   5   4   1       41.26       21.95      4.21 o 
   6   4   1       43.55       37.81      5.90 o 
   7   4   1       39.42       38.24      5.99 o 
   8   4   1      465.61      491.26     23.00 o 
   9   4   1       45.06       29.11     11.43 o 
  10   4   1     1858.49     1860.41     89.90 o 
  11   4   1       18.35        5.09     16.76 o 
 -11   5   1      536.04      515.03     69.69 o 
 -10   5   1       26.82       50.52     28.89 o 
  -9   5   1        8.71      -19.81     19.81 o 
  -8   5   1      491.28      521.13     23.07 o 
  -7   5   1     1620.50     1581.78     45.68 o 
  -6   5   1     1939.48     1939.93     45.05 o 
  -5   5   1      555.27      517.38     25.77 o 
  -4   5   1     4217.91     4146.12     87.90 o 
  -3   5   1      128.34      130.56     15.03 o 
  -2   5   1     6471.14     6637.83     91.17 o 
  -1   5   1     2891.56     2910.06    106.06 o 
   0   5   1       11.67       14.84      4.94 o 
   1   5   1      825.16      783.78     25.77 o 
   2   5   1      728.15      756.09     23.95 o 
   3   5   1        5.45       20.02      4.57 o 
   4   5   1     1065.77     1069.10     34.57 o 
   5   5   1      270.74      255.56     13.58 o 
   6   5   1     2557.30     2599.97     46.61 o 
   7   5   1       35.01       57.43      7.51 o 
   8   5   1      689.32      753.00     44.37 o 
   9   5   1      756.70      646.13     73.20 o 
  10   5   1        0.06       10.57     43.39 o 
  11   5   1      550.81      555.40     82.33 o 
 -11   6   1      261.36      221.92     48.70 o 
 -10   6   1      678.06      634.86     79.43 o 
  -9   6   1        0.55       53.28     30.28 o 
  -8   6   1      850.53      754.59     80.48 o 
  -7   6   1      366.30      398.82     21.75 o 
  -6   6   1      827.50      820.98     31.85 o 
  -5   6   1     7945.39     7839.68    139.67 o 
  -4   6   1      402.39      480.60     25.40 o 
  -3   6   1     2476.89     2406.88     51.48 o 
  -2   6   1       14.04        8.95      5.23 o 
  -1   6   1      989.32     1040.51     47.86 o 
   0   6   1      103.72       90.35     12.37 o 
   1   6   1     1423.94     1489.90     60.93 o 
   2   6   1       31.88       45.54      7.35 o 
   3   6   1      876.51      844.31     25.31 o 
   4   6   1       26.47       30.30      6.90 o 
   5   6   1     4203.15     4296.60    118.74 o 
   6   6   1      227.21      210.12     14.54 o 
   7   6   1      812.54      934.61     40.64 o 
   8   6   1       10.68       18.07     17.96 o 
   9   6   1      258.32      257.37     49.18 o 
  10   6   1       29.64       65.51     29.82 o 
  11   6   1     1217.04     1158.75    121.84 o 
 -11   7   1      705.03      680.88     89.21 o 
 -10   7   1       42.19       60.69     29.66 o 
  -9   7   1     1451.23     1453.46    120.61 o 
  -8   7   1       21.49      -25.01     25.01 o 
  -7   7   1     1929.52     1802.56     74.60 o 
  -6   7   1      266.89      210.36     25.86 o 
  -5   7   1       64.64       60.44     13.79 o 
  -4   7   1      176.92      171.49     22.98 o 
  -3   7   1       44.29       43.01      7.75 o 
  -2   7   1      438.33      451.89     21.26 o 
  -1   7   1     2930.60     2951.10     61.76 o 
   0   7   1        0.45        9.73      6.15 o 
   1   7   1     2252.53     2176.30     60.65 o 
   2   7   1        1.51        6.40      5.95 o 
   3   7   1     1458.78     1431.87     44.79 o 
   4   7   1       81.81       63.20     14.79 o 
   5   7   1       64.75       38.34     12.19 o 
   6   7   1      295.99      259.86     24.04 o 
   7   7   1      768.24      742.06     79.17 o 
   8   7   1        0.08       26.93     19.73 o 
   9   7   1     1057.78     1024.99    101.84 o 
  10   7   1       44.32       52.39     28.33 o 
 -10   8   1      373.70      200.85     49.61 o 
  -9   8   1        1.07      -17.43     21.79 o 
  -8   8   1      197.06      178.12     45.25 o 
  -7   8   1       18.12       26.67     24.04 o 
  -6   8   1       33.60       43.29     16.85 o 
  -5   8   1     1678.44     1628.25     72.86 o 
  -4   8   1      571.86      559.70     50.36 o 
  -3   8   1     1003.26     1027.27     34.75 o 
  -2   8   1       24.21       18.36      7.13 o 
  -1   8   1     1270.07     1239.50     44.61 o 
   0   8   1     1488.77     1496.26     55.91 o 
   1   8   1        5.16        1.91      7.29 o 
   2   8   1     2471.49     2606.18     71.14 o 
   3   8   1      989.76      975.52     34.78 o 
   4   8   1      657.32      693.15     38.74 o 
   5   8   1     3605.26     3517.53    101.34 o 
   6   8   1      758.55      706.58     79.70 o 
   7   8   1      515.68      470.45     66.88 o 
   8   8   1      262.66      243.26     52.07 o 
   9   8   1      173.23      151.27     44.50 o 
  10   8   1      688.45      651.38     87.87 o 
  -9   9   1      349.77      332.68     66.34 o 
  -8   9   1        0.80       -6.40     18.82 o 
  -7   9   1      159.16      188.45     49.21 o 
  -6   9   1      476.62      485.01     70.22 o 
  -5   9   1      107.25       84.36     33.41 o 
  -4   9   1      229.48      267.35     49.21 o 
  -3   9   1      126.12      130.53     20.83 o 
  -2   9   1     2376.95     2489.04     72.47 o 
  -1   9   1      821.07      763.62     64.88 o 
   0   9   1      298.99      248.58     25.05 o 
   1   9   1     2018.94     2129.06     69.57 o 
   2   9   1       69.13       76.59     14.19 o 
   3   9   1      347.97      343.36     30.38 o 
   4   9   1     1019.55     1086.04     48.71 o 
   5   9   1       69.51        0.70     17.99 o 
   6   9   1     1134.18     1121.40    106.13 o 
   7   9   1      174.58      237.96     54.11 o 
   8   9   1      602.06      630.82     86.53 o 
   9   9   1      410.74      328.53     67.17 o 
  -7  10   1       53.03      -32.82     32.82 o 
  -6  10   1     2007.07     1975.77    147.25 o 
  -5  10   1      156.40      147.01     38.28 o 
  -4  10   1       75.30      102.67     36.30 o 
  -3  10   1     2270.21     2329.98    184.69 o 
  -2  10   1     2478.26     2549.82     78.09 o 
  -1  10   1       64.40       21.60     20.79 o 
   0  10   1     4204.07     4341.18    131.31 o 
   1  10   1       68.31       54.77     13.96 o 
   2  10   1      999.88     1006.66     48.84 o 
   3  10   1      197.58      150.34     26.90 o 
   4  10   1      524.84      551.17     48.90 o 
   5  10   1      440.82      366.68     62.94 o 
   6  10   1      500.93      518.80     75.20 o 
   7  10   1      216.44      203.37     51.22 o 
  -6  11   1     1494.62     1411.40    130.84 o 
  -5  11   1       36.33        9.72     22.01 o 
  -4  11   1     1303.34     1227.98    115.74 o 
  -3  11   1        5.24       -8.16     40.88 o 
  -2  11   1     2456.19     2451.65    106.93 o 
  -1  11   1       50.71       63.73     22.06 o 
   0  11   1      137.38      142.30     29.21 o 
   1  11   1       21.94        2.44     16.25 o 
   2  11   1     1084.19     1090.85     70.86 o 
   3  11   1       13.16       10.15     16.09 o 
   4  11   1     1040.82     1011.17     68.98 o 
   5  11   1       49.30       55.93     32.56 o 
   6  11   1      632.46      744.92     96.78 o 
  -4  12   1       14.90       90.38     39.49 o 
  -3  12   1       53.06      100.45     27.86 o 
  -2  12   1      218.25      251.30     38.65 o 
  -1  12   1       30.14       36.99     19.40 o 
   0  12   1      508.14      564.47     54.84 o 
   1  12   1      378.52      311.24     42.18 o 
   2  12   1     1895.90     1977.93    101.28 o 
   3  12   1      410.00      439.17     48.27 o 
   4  12   1      604.59      531.42     53.62 o 
  -3  13   1        6.05       -5.35     23.19 o 
  -2  13   1      174.09      171.74     35.29 o 
  -1  13   1      307.02      281.26     42.27 o 
   0  13   1       53.64       75.66     23.85 o 
   1  13   1     1792.29     1828.62    102.45 o 
   2  13   1      203.26      133.12     36.38 o 
   3  13   1      299.81      327.46     64.98 o 
   1  14   1       16.66       63.53     39.62 o 
   2  14   1       34.40       22.97     28.27 o 
 -12   0   2      118.53       62.67     36.44 o 
 -10   0   2     1214.12     1245.46     71.24 o 
  -8   0   2     6240.99     6129.69    101.74 o 
  -6   0   2    16562.70    15927.81    251.85 o 
  -4   0   2     2382.06     2506.78     87.09 o 
  -2   0   2      134.03      142.56     17.16 o 
   0   0   2     6632.23     6422.42     92.26 o 
   2   0   2     6917.27     7140.49     49.93 o 
   4   0   2     1821.59     1932.32     39.02 o 
   6   0   2      396.67      382.59     25.07 o 
   8   0   2      306.07      301.96     22.61 o 
  10   0   2     2490.56     2666.39    112.12 o 
 -12   1   2     1146.09     1330.95    134.08 o 
 -11   1   2      176.12      189.23     26.65 o 
 -10   1   2      208.78      209.11     18.38 o 
  -9   1   2      451.36      425.77     34.28 o 
  -8   1   2       93.40       80.15     10.72 o 
  -7   1   2     3595.23     3520.99     59.23 o 
  -6   1   2     1580.73     1472.46     35.02 o 
  -5   1   2     1071.60     1239.60     35.42 o 
  -4   1   2     4976.89     4501.81     69.10 o 
  -3   1   2     2669.87     2680.30     48.04 o 
  -2   1   2     5903.39     5744.48     39.29 o 
  -1   1   2    17469.60    16202.54     74.20 o 
   0   1   2      129.25      159.85     31.27 o 
   1   1   2      250.45      259.34     11.37 o 
   2   1   2      542.27      607.77     16.62 o 
   3   1   2     6518.75     7046.84     85.70 o 
   4   1   2     7607.14     7518.34     47.54 o 
   5   1   2      105.54      106.77      7.47 o 
   6   1   2     6240.86     6248.44     91.64 o 
   7   1   2      878.04      863.79     24.96 o 
   8   1   2     4862.45     4951.16     90.56 o 
   9   1   2      151.42      141.91     16.66 o 
  10   1   2       32.76       13.67     26.49 o 
 -11   2   2      331.32      313.02     40.51 o 
 -10   2   2      730.03      724.12     37.89 o 
  -9   2   2        8.20        5.69     15.96 o 
  -8   2   2      870.81      960.21     44.14 o 
  -7   2   2       65.92       53.56     11.36 o 
  -6   2   2      918.26      882.17     48.61 o 
  -5   2   2     2329.05     2391.77     70.11 o 
  -4   2   2     2617.11     2857.80     65.89 o 
  -3   2   2     4609.85     5026.44    194.58 o 
  -2   2   2    13556.08    14190.59    185.64 o 
  -1   2   2    27439.81    25949.73    225.10 o 
   0   2   2     1542.68     1465.18     29.84 o 
   1   2   2     1601.33     1625.49     20.22 o 
   2   2   2     2818.77     2755.90     47.48 o 
   3   2   2     1467.94     1328.46     30.18 o 
   4   2   2     3235.14     3370.90     56.58 o 
   5   2   2     3947.25     3851.04     64.55 o 
   6   2   2       20.79       11.31      5.32 o 
   7   2   2       72.63       69.79      6.08 o 
   8   2   2     1321.09     1344.94     44.52 o 
   9   2   2     1232.97     1237.37     76.38 o 
  10   2   2     1671.90     1708.67     79.99 o 
  11   2   2      115.53      213.00     48.40 o 
 -11   3   2      755.09      719.88     55.63 o 
 -10   3   2      133.95      123.11     19.01 o 
  -9   3   2      998.91      873.71     45.15 o 
  -8   3   2       45.62       43.05     12.15 o 
  -7   3   2     1630.82     1506.14     56.18 o 
  -6   3   2       79.21       92.51     16.55 o 
  -5   3   2       12.54        8.18      8.85 o 
  -4   3   2      151.67      191.97     16.55 o 
  -3   3   2       69.97       68.41      9.24 o 
  -2   3   2      642.04      729.90     32.04 o 
  -1   3   2    25482.37    25200.52    176.48 o 
   0   3   2       12.14        9.27      4.73 o 
   1   3   2     5465.85     5220.40     51.21 o 
   2   3   2     1087.00     1221.94     20.46 o 
   3   3   2     9198.63     9341.81     63.90 o 
   4   3   2      171.06      180.62      9.80 o 
   5   3   2       28.41       34.09      9.95 o 
   6   3   2       17.21       12.35      6.89 o 
   7   3   2      407.26      355.98     23.48 o 
   8   3   2      171.07      136.11     15.65 o 
   9   3   2     2260.06     2289.50     79.38 o 
  10   3   2      241.86      102.94     35.85 o 
  11   3   2     2004.78     2123.15    149.36 o 
 -11   4   2     1554.95     1539.59    120.40 o 
 -10   4   2      411.52      451.49     62.33 o 
  -9   4   2     1687.97     1804.37     75.20 o 
  -8   4   2        9.81       12.03      9.57 o 
  -7   4   2     2059.56     2077.32     49.94 o 
  -6   4   2       47.77       29.33      7.54 o 
  -5   4   2     5539.54     5750.13     82.69 o 
  -4   4   2       95.80      105.68     11.35 o 
  -3   4   2     1872.20     1666.15     91.21 o 
  -2   4   2      549.53      598.80     25.93 o 
  -1   4   2      179.05      142.70     17.69 o 
   0   4   2      507.45      472.15     18.97 o 
   1   4   2      400.40      414.91     15.34 o 
   2   4   2      413.98      386.90     13.25 o 
   3   4   2       29.57       16.32      3.80 o 
   4   4   2      239.40      309.38     13.76 o 
   5   4   2     3133.69     3071.51     43.12 o 
   6   4   2      183.98      187.03     15.34 o 
   7   4   2     1659.45     1699.51     54.81 o 
   8   4   2      335.05      290.68     26.01 o 
   9   4   2       19.07       20.13      9.68 o 
  10   4   2        4.12       28.83     22.94 o 
  11   4   2      298.55      217.18     51.00 o 
 -11   5   2      196.57      264.92     55.21 o 
 -10   5   2      122.40      114.77     33.73 o 
  -9   5   2     1052.10     1177.67     62.73 o 
  -8   5   2      108.35       77.54     24.35 o 
  -7   5   2     1736.48     1698.11    113.80 o 
  -6   5   2     1326.31     1385.41     60.67 o 
  -5   5   2     1136.18     1109.43     38.33 o 
  -4   5   2     3882.98     3964.67     89.29 o 
  -3   5   2     3603.56     3858.96     90.12 o 
  -2   5   2     1897.33     1803.08     61.20 o 
  -1   5   2     4616.32     4340.81    123.53 o 
   0   5   2      192.09      167.26     12.89 o 
   1   5   2     4661.53     4567.32     62.16 o 
   2   5   2        0.54        1.87      3.53 o 
   3   5   2     2810.69     2862.66     49.24 o 
   4   5   2     1988.14     2027.06     39.49 o 
   5   5   2        1.78       -0.29      3.83 o 
   6   5   2      744.88      709.43     23.09 o 
   7   5   2       24.62       22.83      8.09 o 
   8   5   2      369.39      421.29     36.55 o 
   9   5   2      254.56      267.86     36.81 o 
  10   5   2        0.59      -11.75     20.05 o 
  11   5   2      903.98      940.82    110.33 o 
 -11   6   2      249.75      191.69     48.35 o 
 -10   6   2      576.56      546.08     76.57 o 
  -9   6   2      170.41       99.97     27.87 o 
  -8   6   2     1797.12     1759.61    122.89 o 
  -7   6   2       18.48       13.44      9.59 o 
  -6   6   2     2253.09     2257.08     46.62 o 
  -5   6   2      785.27      786.93     46.63 o 
  -4   6   2       26.23       24.56      9.02 o 
  -3   6   2     4594.94     4658.23    100.24 o 
  -2   6   2      492.94      597.37     38.01 o 
  -1   6   2     3071.28     3063.73     71.59 o 
   0   6   2     3213.76     3144.36     70.17 o 
   1   6   2       74.19      111.35     13.35 o 
   2   6   2     1523.49     1446.73     35.12 o 
   3   6   2      760.07      744.84     25.04 o 
   4   6   2     2581.64     2539.42     80.23 o 
   5   6   2      358.69      344.86     21.31 o 
   6   6   2       17.79       27.60      6.34 o 
   7   6   2     1010.93     1030.76     51.33 o 
   8   6   2      429.24      453.98     62.49 o 
   9   6   2      234.02      222.53     48.75 o 
  10   6   2      118.65       64.21     28.30 o 
 -11   7   2      273.54      264.25     56.73 o 
 -10   7   2      130.51      203.02     48.30 o 
  -9   7   2      333.87      288.05     57.16 o 
  -8   7   2        0.06       15.66     20.05 o 
  -7   7   2        1.18       -8.23      8.96 o 
  -6   7   2      877.21      873.95     53.23 o 
  -5   7   2      137.26      134.26     21.55 o 
  -4   7   2     7569.89     7200.47    214.03 o 
  -3   7   2       31.06       21.81      7.08 o 
  -2   7   2     9811.17    10026.65    150.79 o 
  -1   7   2        3.37        3.38      6.07 o 
   0   7   2     4309.73     4450.20     79.20 o 
   1   7   2      501.62      540.89     27.10 o 
   2   7   2      177.46      182.34     19.07 o 
   3   7   2       65.57       61.69     10.83 o 
   4   7   2     3521.09     3605.24     92.89 o 
   5   7   2       15.02       16.17      7.58 o 
   6   7   2     2134.57     2233.34     62.98 o 
   7   7   2      147.25      157.88     39.78 o 
   8   7   2     1684.09     1812.64    129.77 o 
   9   7   2      375.39      359.96     59.33 o 
  10   7   2      788.60      900.23     96.49 o 
 -10   8   2      250.79      211.80     52.93 o 
  -9   8   2      152.61       99.25     37.48 o 
  -8   8   2     1719.22     1599.29    128.88 o 
  -7   8   2       97.34       74.88     29.56 o 
  -6   8   2     1214.18     1257.97    106.05 o 
  -5   8   2      109.18      137.10     38.10 o 
  -4   8   2      130.97      146.34     36.25 o 
  -3   8   2      581.06      592.16     29.95 o 
  -2   8   2     1367.58     1413.15     51.57 o 
  -1   8   2      472.79      482.10     33.58 o 
   0   8   2     4077.55     4138.08     90.51 o 
   1   8   2      200.72      231.71     24.55 o 
   2   8   2     1044.74      992.86     36.95 o 
   3   8   2       71.22       70.27     10.41 o 
   4   8   2      585.63      651.56     64.64 o 
   5   8   2      278.35      281.20     28.98 o 
   6   8   2      193.89      166.15     41.36 o 
   7   8   2      637.79      481.51     69.05 o 
   8   8   2      294.38      274.45     51.94 o 
   9   8   2      166.33      115.31     39.84 o 
  10   8   2      674.63      779.78     96.92 o 
  -9   9   2     1085.39     1101.27    116.35 o 
  -8   9   2      188.06      154.88     49.21 o 
  -7   9   2      857.69      905.40     99.11 o 
  -6   9   2     1129.27     1042.85    101.04 o 
  -5   9   2      307.20      288.26     54.91 o 
  -4   9   2      906.87      896.35     88.22 o 
  -3   9   2       34.41       32.04     10.33 o 
  -2   9   2      977.29      965.01     46.05 o 
  -1   9   2     1299.86     1357.99     70.23 o 
   0   9   2      235.28      221.33     24.65 o 
   1   9   2     2508.18     2602.20     76.94 o 
   2   9   2      458.17      454.49     31.55 o 
   3   9   2     2030.18     2055.07     54.82 o 
   4   9   2      733.20      746.98     40.01 o 
   5   9   2        1.19       21.18     16.47 o 
   6   9   2     1120.26      919.67     97.24 o 
   7   9   2      382.04      326.41     60.91 o 
   8   9   2      322.26      385.10     68.03 o 
   9   9   2      580.30      572.27     82.27 o 
  -7  10   2        2.81      -33.49     33.49 o 
  -6  10   2        3.01        2.49     23.83 o 
  -5  10   2      591.77      668.73     82.81 o 
  -4  10   2        0.13      -13.79     24.15 o 
  -3  10   2      186.34      167.17     29.94 o 
  -2  10   2        6.22       -9.03      9.03 o 
  -1  10   2      882.27      942.27     49.99 o 
   0  10   2       28.00       13.00     13.69 o 
   1  10   2       61.18       72.08     21.85 o 
   2  10   2      185.90      174.49     21.69 o 
   3  10   2      328.11      354.16     39.39 o 
   4  10   2      129.97      118.03     28.71 o 
   5  10   2     3220.15     3140.73    181.47 o 
   6  10   2      141.50       67.87     34.83 o 
   7  10   2     1275.14     1374.94    127.95 o 
  -6  11   2      117.60       66.05     32.74 o 
  -5  11   2      454.50      388.74     69.18 o 
  -4  11   2      384.58      452.43     72.31 o 
  -3  11   2      426.59      425.92     46.73 o 
  -2  11   2       86.80       90.10     23.10 o 
  -1  11   2      496.58      442.03     47.71 o 
   0  11   2      203.20      180.09     30.97 o 
   1  11   2     1416.26     1380.25     79.51 o 
   2  11   2       65.15       84.97     33.02 o 
   3  11   2     1957.52     1923.42     93.82 o 
   4  11   2       63.70       26.60     20.19 o 
   5  11   2       51.35        6.96     25.41 o 
   6  11   2       87.40       78.20     38.12 o 
  -4  12   2        0.86      -12.13     34.32 o 
  -3  12   2      120.92      132.54     31.90 o 
  -2  12   2      207.59      191.31     33.68 o 
  -1  12   2      109.02       88.76     25.28 o 
   0  12   2      185.45      277.72     40.66 o 
   1  12   2       67.82       33.62     17.35 o 
   2  12   2      458.97      509.41     54.99 o 
   3  12   2      517.80      436.53     47.73 o 
   4  12   2      279.00      305.26     66.40 o 
  -3  13   2       40.10       62.81     37.05 o 
  -2  13   2     1984.00     2117.93    149.24 o 
  -1  13   2      158.22      153.08     41.46 o 
   0  13   2        3.11       19.29     32.69 o 
   1  13   2       85.77       70.05     24.64 o 
   2  13   2       46.73      102.30     39.86 o 
   3  13   2      114.04       86.26     25.03 o 
   1  14   2       65.99      118.28     42.86 o 
   2  14   2      660.26      538.91     79.92 o 
 -11   0   3     1435.81     1486.87     82.76 o 
  -9   0   3      255.54      252.84     22.32 o 
  -7   0   3       91.64       87.44     23.16 o 
  -5   0   3       45.99       75.10     17.88 o 
  -3   0   3     2528.17     2563.75     84.90 o 
  -1   0   3    10691.02    10262.58    138.66 o 
   1   0   3     1685.98     1517.06     33.42 o 
   3   0   3     7136.06     6983.30     81.56 o 
   5   0   3     5365.90     5327.26     72.49 o 
   7   0   3      729.04      692.81     29.79 o 
   9   0   3     2479.68     2430.16    176.93 o 
 -12   1   3      179.56      265.87     44.82 o 
 -11   1   3      589.81      577.98     36.91 o 
 -10   1   3      814.79      812.24     34.86 o 
  -9   1   3     1409.29     1454.49     52.26 o 
  -8   1   3       39.71       41.54      8.03 o 
  -7   1   3     3762.35     3703.79     58.24 o 
  -6   1   3      425.52      445.74     20.00 o 
  -5   1   3      997.84      878.96     71.12 o 
  -4   1   3        5.92       10.14      5.46 o 
  -3   1   3       70.58       60.08      7.24 o 
  -2   1   3      252.22      323.22     12.39 o 
  -1   1   3     3489.96     3494.61     44.80 o 
   0   1   3     5233.74     5203.34     74.71 o 
   1   1   3     3458.29     3292.86    110.28 o 
   2   1   3     1281.02     1273.67     29.29 o 
   3   1   3    12208.25    12386.22    114.18 o 
   4   1   3     1442.03     1398.68     50.12 o 
   5   1   3     1953.29     2000.91     44.05 o 
   6   1   3     3559.87     3578.38     57.87 o 
   7   1   3       23.59       23.43      8.52 o 
   8   1   3       62.96       48.32     11.35 o 
   9   1   3     1914.06     1844.70     79.44 o 
  10   1   3       39.29       48.19     15.89 o 
 -12   2   3       39.85       59.51     27.33 o 
 -11   2   3      654.63      675.43     49.11 o 
 -10   2   3      656.50      653.67     42.19 o 
  -9   2   3       13.38       14.58     10.43 o 
  -8   2   3     2254.96     2138.23     67.48 o 
  -7   2   3       79.08       66.70     12.43 o 
  -6   2   3     3606.04     3536.67    132.98 o 
  -5   2   3     2763.00     2743.13    108.15 o 
  -4   2   3     1270.05     1217.99     28.68 o 
  -3   2   3     3150.64     2945.55     77.70 o 
  -2   2   3     1768.83     1878.68     41.73 o 
  -1   2   3     1340.54     1497.79     29.76 o 
   0   2   3     2633.24     2561.47     33.06 o 
   1   2   3       24.38       28.88      3.25 o 
   2   2   3      230.45      166.93      7.34 o 
   3   2   3      357.39      441.23     17.05 o 
   4   2   3      560.32      545.72     21.73 o 
   5   2   3     1200.87     1134.29     30.96 o 
   6   2   3       13.19       18.57      6.26 o 
   7   2   3     2044.00     2025.20     51.28 o 
   8   2   3      116.93      111.94     18.22 o 
   9   2   3      834.75      869.99     66.94 o 
  10   2   3      900.27      946.49     61.97 o 
  11   2   3        0.72       67.52     28.67 o 
 -11   3   3       75.60       16.76     24.10 o 
 -10   3   3      456.57      454.04     35.30 o 
  -9   3   3      476.93      451.86     33.91 o 
  -8   3   3     1576.71     1563.98     60.63 o 
  -7   3   3     1982.48     2114.87    117.83 o 
  -6   3   3     2038.31     2143.14     53.43 o 
  -5   3   3     1113.68     1108.93     26.65 o 
  -4   3   3     7278.94     7377.98    120.23 o 
  -3   3   3     4196.65     4647.07     51.20 o 
  -2   3   3    21482.48    21171.82    184.28 o 
  -1   3   3      185.97      183.20     21.07 o 
   0   3   3       58.51       46.32      5.74 o 
   1   3   3     3170.31     3179.17     38.18 o 
   2   3   3        2.32        5.98      2.53 o 
   3   3   3      708.58      710.81     26.75 o 
   4   3   3      259.40      223.07     13.80 o 
   5   3   3      546.48      549.58     24.87 o 
   6   3   3     2940.75     3060.22     61.02 o 
   7   3   3      166.72      164.88     16.57 o 
   8   3   3     2273.44     2252.61     89.90 o 
   9   3   3      225.42      217.72     25.21 o 
  10   3   3      160.80      186.42     49.26 o 
  11   3   3      370.91      316.59     61.93 o 
 -12   4   3       40.66       86.56     32.93 o 
 -11   4   3      151.06      126.96     38.39 o 
 -10   4   3      265.91      280.32     33.86 o 
  -9   4   3      126.32      131.53     23.89 o 
  -8   4   3     3717.29     3913.72    124.35 o 
  -7   4   3       12.03        9.91     14.78 o 
  -6   4   3     4965.84     5245.91    119.22 o 
  -5   4   3      464.97      420.77     23.52 o 
  -4   4   3     4240.30     4409.99     79.62 o 
  -3   4   3     5219.79     5675.49    107.68 o 
  -2   4   3      297.10      355.50     22.98 o 
  -1   4   3     2617.50     3143.97     73.26 o 
   0   4   3     6445.24     6453.59    107.40 o 
   1   4   3       10.11        8.12      4.01 o 
   2   4   3    12524.36    12135.32     75.58 o 
   3   4   3      302.67      287.41     11.29 o 
   4   4   3     6308.30     6137.58     96.30 o 
   5   4   3       69.52       68.34     10.06 o 
   6   4   3      280.34      286.15     19.42 o 
   7   4   3      150.74      135.19     12.90 o 
   8   4   3      116.89      126.47     18.89 o 
   9   4   3      718.09      727.75     43.51 o 
  10   4   3      998.92     1013.40    107.17 o 
  11   4   3        7.56       24.79     24.95 o 
 -12   5   3      983.58     1204.37    117.56 o 
 -11   5   3       15.31       30.28     20.53 o 
 -10   5   3      566.30      448.42     66.82 o 
  -9   5   3       73.01       83.32     31.08 o 
  -8   5   3      522.75      470.95     41.02 o 
  -7   5   3      927.55      913.08     53.83 o 
  -6   5   3     2665.32     2672.36    100.18 o 
  -5   5   3      385.18      396.53     23.78 o 
  -4   5   3      323.53      319.18     24.30 o 
  -3   5   3     1045.85     1216.59     52.92 o 
  -2   5   3    15554.35    16662.08    269.11 o 
  -1   5   3     7251.67     7477.54    181.60 o 
   0   5   3     3037.57     2922.26     53.32 o 
   1   5   3     8915.23     8842.17     89.29 o 
   2   5   3        0.47        3.84      3.76 o 
   3   5   3     3528.93     3419.58     44.85 o 
   4   5   3     3227.50     3434.87     54.44 o 
   5   5   3      344.19      337.13     21.24 o 
   6   5   3      171.83      190.56     20.24 o 
   7   5   3       10.30       -0.99      7.92 o 
   8   5   3     1639.98     1756.49     66.04 o 
   9   5   3      736.63      707.98     57.51 o 
  10   5   3       23.38       68.89     35.47 o 
 -11   6   3     2753.93     2835.76    178.87 o 
 -10   6   3        4.08       44.87     25.19 o 
  -9   6   3      195.28      112.61     35.63 o 
  -8   6   3       54.03       19.57     21.36 o 
  -7   6   3      315.42      316.87     45.46 o 
  -6   6   3       84.38       69.85     16.53 o 
  -5   6   3     3556.42     3605.47    147.70 o 
  -4   6   3       97.31      107.87     19.39 o 
  -3   6   3     5230.30     5162.57     69.88 o 
  -2   6   3     4017.39     4300.71     67.90 o 
  -1   6   3     2460.94     2487.06     68.30 o 
   0   6   3      413.30      370.63     44.33 o 
   1   6   3     4497.18     4738.25    117.39 o 
   2   6   3      160.83      171.02     11.55 o 
   3   6   3      424.46      409.03     18.63 o 
   4   6   3      169.09      188.17     16.59 o 
   5   6   3     5661.44     5936.19    121.35 o 
   6   6   3        0.68        7.94      9.66 o 
   7   6   3     2467.15     2577.16     90.40 o 
   8   6   3      234.60      272.01     50.15 o 
   9   6   3     1161.79     1084.49     74.99 o 
  10   6   3      118.47      165.59     49.96 o 
 -10   7   3      311.25      297.50     58.90 o 
  -9   7   3      601.31      607.95     80.05 o 
  -8   7   3       23.01       28.57     24.26 o 
  -7   7   3     2014.44     2033.33    134.43 o 
  -6   7   3       21.36       42.25     23.35 o 
  -5   7   3       73.24       78.36     17.27 o 
  -4   7   3      921.30      862.82     52.54 o 
  -3   7   3       68.91       68.57     10.30 o 
  -2   7   3        0.09        0.62      6.91 o 
  -1   7   3     2493.63     2519.19     60.42 o 
   0   7   3      754.56      917.24     31.89 o 
   1   7   3     2420.74     2468.11     66.22 o 
   2   7   3       40.32       56.87     10.82 o 
   3   7   3     2095.38     2149.85     51.53 o 
   4   7   3       85.51       84.63     10.62 o 
   5   7   3      198.25      209.65     21.34 o 
   6   7   3      253.98      253.46     33.07 o 
   7   7   3       21.73        5.89     19.30 o 
   8   7   3        4.87       54.00     27.63 o 
   9   7   3     1627.84     1577.65     95.40 o 
 -10   8   3      242.25      263.58     58.26 o 
  -9   8   3      246.22      201.30     49.66 o 
  -8   8   3      560.20      410.08     70.04 o 
  -7   8   3      292.31      231.45     50.65 o 
  -6   8   3      708.00      741.07     81.98 o 
  -5   8   3      458.51      430.58     60.93 o 
  -4   8   3     1596.97     1580.58    109.90 o 
  -3   8   3     5753.55     5745.33    107.48 o 
  -2   8   3      180.20      222.72     28.72 o 
  -1   8   3     1934.50     1793.19     64.66 o 
   0   8   3      124.19      148.04     18.16 o 
   1   8   3       25.72       29.64      8.30 o 
   2   8   3        4.96        5.19      6.89 o 
   3   8   3      317.85      333.45     24.86 o 
   4   8   3     1139.24     1189.35     57.89 o 
   5   8   3     2322.48     2103.18    133.11 o 
   6   8   3       10.05       26.68     14.12 o 
   7   8   3     1663.02     1631.02    125.11 o 
   8   8   3        2.63      -24.85     24.85 o 
   9   8   3      915.58      899.70     99.70 o 
  -9   9   3      523.37      438.35     74.37 o 
  -8   9   3      370.34      357.84     66.45 o 
  -7   9   3     1390.69     1497.29    125.91 o 
  -6   9   3      546.30      365.26     61.52 o 
  -5   9   3      213.03      226.20     48.67 o 
  -4   9   3      291.59      216.59     44.63 o 
  -3   9   3      640.13      655.90     49.60 o 
  -2   9   3     1066.02     1065.87     64.15 o 
  -1   9   3      247.55      247.47     31.13 o 
   0   9   3      141.34      117.02     23.48 o 
   1   9   3      697.06      668.51     40.04 o 
   2   9   3       32.86       15.78      8.86 o 
   3   9   3      989.93      988.63     38.58 o 
   4   9   3      539.87      523.33     32.84 o 
   5   9   3       22.17       18.66     23.16 o 
   6   9   3      442.88      418.70     66.37 o 
   7   9   3        3.30      -35.39     35.39 o 
   8   9   3      361.91      399.37     70.41 o 
  -7  10   3      104.57       55.61     29.56 o 
  -6  10   3     2607.90     2738.09    172.55 o 
  -5  10   3       88.57       40.75     29.21 o 
  -4  10   3      655.82      702.65     83.18 o 
  -3  10   3       40.53       42.65     31.27 o 
  -2  10   3       49.15       43.38     19.26 o 
  -1  10   3      124.73       57.17     19.94 o 
   0  10   3      558.28      598.19     56.82 o 
   1  10   3       39.04       12.83     16.13 o 
   2  10   3     1544.11     1567.55     78.93 o 
   3  10   3        1.06        6.94     13.01 o 
   4  10   3     1733.73     1804.59     82.82 o 
   5  10   3       29.17       50.79     31.22 o 
   6  10   3      284.75      298.17     60.69 o 
   7  10   3      125.84      122.73     41.90 o 
  -6  11   3      252.39      294.95     63.16 o 
  -5  11   3      219.94      220.58     54.72 o 
  -4  11   3      993.89     1134.76    111.27 o 
  -3  11   3       15.17      -28.62     28.62 o 
  -2  11   3      598.01      686.38     59.74 o 
  -1  11   3      251.74      180.09     32.10 o 
   0  11   3      520.96      516.55     50.54 o 
   1  11   3      148.97      134.46     26.82 o 
   2  11   3        1.20      -16.27     16.27 o 
   3  11   3      127.75      133.78     46.80 o 
   4  11   3      135.01      146.98     41.12 o 
   5  11   3      600.88      516.55     80.08 o 
  -4  12   3      254.79      287.19     65.11 o 
  -3  12   3     2077.53     2129.95    154.34 o 
  -2  12   3       27.28       28.56     17.53 o 
  -1  12   3      385.39      363.43     45.31 o 
   0  12   3      591.14      656.27    123.17 o 
   1  12   3        4.38        6.40     17.70 o 
   2  12   3     1507.58     1629.23     91.02 o 
   3  12   3       56.50       67.87     21.91 o 
  -2  13   3      246.45      227.32     39.56 o 
  -1  13   3      657.11      751.62     67.80 o 
   0  13   3       92.54      147.97     33.13 o 
   1  13   3     1012.65     1042.64    105.78 o 
   2  13   3        0.89       -6.40     20.59 o 
   1  14   3      189.80       59.46     35.74 o 
 -12   0   4        2.14        8.41     26.24 o 
 -10   0   4     1146.09     1080.82     71.79 o 
  -8   0   4     5527.79     5524.51    135.45 o 
  -6   0   4     1802.61     1617.69     64.41 o 
  -4   0   4     9403.78     9897.94    191.91 o 
  -2   0   4      305.75      278.41     41.73 o 
   0   0   4     6344.49     6108.37     84.56 o 
   2   0   4     3868.02     3634.03     52.71 o 
   4   0   4     3465.06     2352.03    673.56 o 
   6   0   4     2518.89     2435.74     50.01 o 
   8   0   4      119.13       96.10     24.07 o 
  10   0   4     2121.50     2181.30    172.36 o 
 -12   1   4     1559.04     1897.90    123.89 o 
 -11   1   4       76.72       64.12     19.39 o 
 -10   1   4      953.13      960.71     45.68 o 
  -9   1   4      161.81      164.36     13.48 o 
  -8   1   4      632.77      634.39     22.66 o 
  -7   1   4     1264.07     1330.49     30.61 o 
  -6   1   4      928.02      979.55     52.10 o 
  -5   1   4      925.83      989.04     32.18 o 
  -4   1   4     2230.22     2107.13     42.23 o 
  -3   1   4      276.49      304.77     21.75 o 
  -2   1   4     5339.06     5099.25     74.62 o 
  -1   1   4     1012.69     1004.54     35.67 o 
   0   1   4      529.33      500.04     19.75 o 
   1   1   4     1175.88     1151.41     27.65 o 
   2   1   4     7982.28     8313.54     88.57 o 
   3   1   4     3367.18     3374.62     47.97 o 
   4   1   4      866.82      801.18     27.44 o 
   5   1   4     1092.17     1072.57     32.61 o 
   6   1   4      129.48      130.53     11.63 o 
   7   1   4     2001.03     1971.81     42.22 o 
   8   1   4      666.90      737.31     40.27 o 
   9   1   4      115.84      134.25     28.97 o 
  10   1   4       14.32      -21.59     21.59 o 
 -12   2   4        3.77       -0.83     14.70 o 
 -11   2   4      531.93      565.04     41.84 o 
 -10   2   4       20.09        4.82     18.62 o 
  -9   2   4     2545.35     2557.07     98.61 o 
  -8   2   4     2296.88     2395.74     59.50 o 
  -7   2   4        8.53       -7.95     11.24 o 
  -6   2   4     2038.89     1958.29     81.47 o 
  -5   2   4     1515.50     1407.63     36.47 o 
  -4   2   4      473.04      456.01     39.02 o 
  -3   2   4    18059.46    18541.11    123.55 o 
  -2   2   4        3.97        7.45      3.74 o 
  -1   2   4    12409.11    11886.36    128.56 o 
   0   2   4       30.21       14.46      4.56 o 
   1   2   4      315.16      300.60     14.17 o 
   2   2   4     5058.73     5196.97     44.20 o 
   3   2   4     2770.03     3058.25     46.58 o 
   4   2   4     2216.52     2169.41     45.03 o 
   5   2   4     1521.20     1497.20     36.41 o 
   6   2   4       25.53       16.99      7.20 o 
   7   2   4     5993.59     6127.03    110.41 o 
   8   2   4      343.05      322.23     28.84 o 
   9   2   4     1119.71     1132.64     65.72 o 
  10   2   4      299.85      339.73     39.46 o 
  11   2   4      764.70      774.56     93.49 o 
 -12   3   4       56.89       95.74     25.84 o 
 -11   3   4       60.28       50.60     27.33 o 
 -10   3   4       25.61       22.94     33.44 o 
  -9   3   4      107.35      123.87     23.83 o 
  -8   3   4      395.47      380.22     29.06 o 
  -7   3   4     5773.70     6018.62    237.25 o 
  -6   3   4      357.79      391.37     25.84 o 
  -5   3   4     4026.81     4034.50     73.33 o 
  -4   3   4        8.96        8.66      5.27 o 
  -3   3   4      830.65      853.41     24.41 o 
  -2   3   4        1.60       14.22      7.65 o 
  -1   3   4     2783.68     2935.24     43.31 o 
   0   3   4      525.40      651.49     18.69 o 
   1   3   4     3221.57     3247.36     38.95 o 
   2   3   4      570.07      643.79     20.37 o 
   3   3   4    13831.88    13781.11    105.06 o 
   4   3   4      731.68      806.56     25.06 o 
   5   3   4     1791.39     1791.47     41.81 o 
   6   3   4      283.27      299.29     20.02 o 
   7   3   4        2.74       -3.29     13.32 o 
   8   3   4        1.25       19.86     10.94 o 
   9   3   4      677.23      606.43     80.24 o 
  10   3   4       20.14       43.24     20.21 o 
  11   3   4      128.58      272.01     57.86 o 
 -12   4   4       40.74       59.30     32.96 o 
 -11   4   4      912.86      945.37     99.22 o 
 -10   4   4        4.30       -8.13     13.72 o 
  -9   4   4      530.54      670.04     77.61 o 
  -8   4   4      274.89      340.47     52.13 o 
  -7   4   4      134.38      156.41     35.29 o 
  -6   4   4      104.28      101.31     29.58 o 
  -5   4   4     1630.55     1650.87     54.38 o 
  -4   4   4      182.15      203.42     10.57 o 
  -3   4   4      242.44      179.15     13.03 o 
  -2   4   4        9.91       16.80      8.29 o 
  -1   4   4    11956.81    12082.70    100.10 o 
   0   4   4      170.58      179.53     11.86 o 
   1   4   4     2916.62     2937.97     40.75 o 
   2   4   4      216.01      204.09     10.63 o 
   3   4   4      417.99      460.82     14.12 o 
   4   4   4        7.68        4.91      4.90 o 
   5   4   4     5883.83     5882.66     87.85 o 
   6   4   4      884.70      901.35     32.69 o 
   7   4   4     4408.17     4614.33     87.72 o 
   8   4   4      574.98      545.05     37.44 o 
   9   4   4     1605.25     1730.08    110.83 o 
  10   4   4       40.39        5.81     23.00 o 
 -12   5   4      110.37      119.91     36.92 o 
 -11   5   4       10.98       -3.00     21.93 o 
 -10   5   4      127.59      121.91     26.52 o 
  -9   5   4      634.41      569.29     73.71 o 
  -8   5   4      250.90      268.82     49.77 o 
  -7   5   4      992.93     1040.62     59.75 o 
  -6   5   4     1127.36     1137.65     48.79 o 
  -5   5   4     2607.50     2636.81     70.21 o 
  -4   5   4       40.89       45.63      8.59 o 
  -3   5   4     2982.48     3112.07     76.86 o 
  -2   5   4     3173.31     3158.78     79.15 o 
  -1   5   4     1397.63     1357.47     46.53 o 
   0   5   4        6.29       15.60      5.13 o 
   1   5   4     2843.80     2782.53     43.63 o 
   2   5   4      739.71      776.23     22.22 o 
   3   5   4     2105.58     2121.09     35.33 o 
   4   5   4      195.19      195.44     12.88 o 
   5   5   4      400.10      403.33     24.22 o 
   6   5   4       16.99       22.41      9.01 o 
   7   5   4       22.15       11.31      9.06 o 
   8   5   4     1351.77     1358.61     60.93 o 
   9   5   4      161.37      154.08     46.83 o 
  10   5   4      184.19      195.76     53.12 o 
 -11   6   4        9.79       43.61     31.56 o 
 -10   6   4        2.60        3.80     18.21 o 
  -9   6   4      700.71      671.59     83.13 o 
  -8   6   4     1737.68     1638.35    123.98 o 
  -7   6   4      491.77      529.78     67.20 o 
  -6   6   4     1281.73     1243.62     98.63 o 
  -5   6   4     1742.86     1780.99     75.19 o 
  -4   6   4     1039.91     1004.26     75.26 o 
  -3   6   4     4980.80     4973.77     89.33 o 
  -2   6   4      121.71      127.29     14.24 o 
  -1   6   4     2655.86     2673.15     70.36 o 
   0   6   4     1307.78     1318.08     41.50 o 
   1   6   4      172.10      174.69     13.96 o 
   2   6   4     3492.78     3569.36     51.86 o 
   3   6   4       21.63       11.92      5.84 o 
   4   6   4      248.37      231.52     14.37 o 
   5   6   4     1063.53     1051.99     29.56 o 
   6   6   4       37.52       43.90     20.20 o 
   7   6   4     1180.97     1175.93     56.65 o 
   8   6   4      180.99      221.32     54.71 o 
   9   6   4      854.53      862.68     67.53 o 
 -10   7   4     3254.04     3118.51    190.76 o 
  -9   7   4       46.43       25.11     18.79 o 
  -8   7   4     1044.49      958.30     97.69 o 
  -7   7   4        7.58        3.59     17.99 o 
  -6   7   4       21.10       23.59     24.36 o 
  -5   7   4        7.48       14.97     17.54 o 
  -4   7   4     2751.42     2634.78    135.63 o 
  -3   7   4       54.42       41.10     15.93 o 
  -2   7   4     5176.75     4939.55    105.86 o 
  -1   7   4      469.04      462.94     26.98 o 
   0   7   4     1313.37     1240.67     42.03 o 
   1   7   4       62.34       54.17     11.39 o 
   2   7   4     1069.77     1045.97     39.92 o 
   3   7   4       59.17       59.93      9.85 o 
   4   7   4     1078.21     1123.43     39.03 o 
   5   7   4      260.72      270.20     32.43 o 
   6   7   4     1759.07     1811.70     86.45 o 
   7   7   4      125.59      143.18     25.94 o 
   8   7   4     1306.91     1227.96     82.84 o 
   9   7   4       84.81       37.86     23.91 o 
  -9   8   4      319.57      260.07     56.04 o 
  -8   8   4      761.30      860.13     97.56 o 
  -7   8   4       15.27       50.36     31.94 o 
  -6   8   4     1789.44     1818.11    129.39 o 
  -5   8   4     2887.90     2919.69    156.00 o 
  -4   8   4       63.56       70.06     28.65 o 
  -3   8   4       63.14       19.73     19.92 o 
  -2   8   4       56.35       67.74     19.29 o 
  -1   8   4     1040.72     1044.74     59.61 o 
   0   8   4     2062.19     2228.39     59.95 o 
   1   8   4       49.06       50.24     10.01 o 
   2   8   4     1604.53     1619.79     61.03 o 
   3   8   4       26.97       32.68     22.74 o 
   4   8   4     2853.31     3036.16     77.21 o 
   5   8   4      327.28      344.62     37.68 o 
   6   8   4      845.07      872.37     65.79 o 
   7   8   4      165.39      202.54     47.23 o 
   8   8   4       11.06       13.57     14.19 o 
   9   8   4      116.40      131.08     38.58 o 
  -8   9   4      143.45      134.45     43.83 o 
  -7   9   4     1173.55     1249.96    117.05 o 
  -6   9   4       89.07       87.76     37.72 o 
  -5   9   4      821.44      793.65     87.87 o 
  -4   9   4       28.93       15.64     21.36 o 
  -3   9   4      259.31      265.07     26.54 o 
  -2   9   4      625.81      687.75     52.49 o 
  -1   9   4       70.11       69.36     20.96 o 
   0   9   4     1630.99     1571.92     76.31 o 
   1   9   4      475.74      447.90     41.01 o 
   2   9   4       57.49       50.52      9.76 o 
   3   9   4     2622.85     2722.30     71.12 o 
   4   9   4      616.58      605.58     45.04 o 
   5   9   4     1656.46     1665.07    128.37 o 
   6   9   4      533.94      528.76     75.85 o 
   7   9   4      299.63      273.91     55.82 o 
   8   9   4      229.37      162.24     46.16 o 
  -7  10   4       45.52       37.16     20.37 o 
  -6  10   4        8.43        0.35     28.99 o 
  -5  10   4      701.12      708.43     85.67 o 
  -4  10   4        8.25      -11.91     19.30 o 
  -3  10   4     3768.32     3829.59    185.53 o 
  -2  10   4       17.83        6.10     13.89 o 
  -1  10   4     2427.87     2611.02    105.61 o 
   0  10   4      366.88      331.59     42.26 o 
   1  10   4      168.62      167.36     28.79 o 
   2  10   4      120.52      123.22     24.88 o 
   3  10   4       14.35       10.08     12.14 o 
   4  10   4       96.99       71.54     19.74 o 
   5  10   4       13.43      -26.93     26.93 o 
   6  10   4       64.86       24.28     25.06 o 
   7  10   4      974.24     1024.03    113.30 o 
  -6  11   4       43.67       24.47     27.12 o 
  -5  11   4     1292.28     1305.54    123.45 o 
  -4  11   4      144.55      125.56     40.32 o 
  -3  11   4      391.75      399.39     66.58 o 
  -2  11   4      143.31      173.27     31.31 o 
  -1  11   4       76.34       85.26     24.41 o 
   0  11   4      233.87      188.05     32.05 o 
   1  11   4      650.18      675.05     56.64 o 
   2  11   4       55.95        2.41     13.02 o 
   3  11   4     2113.90     2090.28     95.50 o 
   4  11   4      361.84      428.84     74.13 o 
   5  11   4       23.26       81.39     34.40 o 
  -4  12   4      318.58      305.56     64.01 o 
  -3  12   4      638.24      686.02     89.58 o 
  -2  12   4       41.15       51.37     20.33 o 
  -1  12   4      130.79      175.72     35.02 o 
   0  12   4      442.95      457.96     62.74 o 
   1  12   4      469.55      495.70     83.08 o 
   2  12   4      325.40      348.94     44.45 o 
   3  12   4       57.12       45.17     32.82 o 
  -2  13   4      338.49      405.82     70.04 o 
  -1  13   4       67.05       84.08     36.57 o 
   0  13   4      121.32       90.41     42.09 o 
   1  13   4        3.35      -25.59     27.15 o 
   2  13   4       84.84       99.14     35.71 o 
 -11   0   5     1653.80     1587.66     98.83 o 
  -9   0   5      853.80      787.86     58.60 o 
  -7   0   5      393.85      375.67     27.56 o 
  -5   0   5     2699.70     3208.70    121.98 o 
  -3   0   5    23131.83    21517.24    634.95 o 
  -1   0   5     2449.99     2012.42     76.57 o 
   1   0   5       16.21       60.41     13.31 o 
   3   0   5        1.48        8.73      6.26 o 
   5   0   5     1473.40     1465.44     42.93 o 
   7   0   5      406.01      411.60     43.70 o 
   9   0   5     1214.37     1508.19    138.44 o 
 -12   1   5      291.60      280.35     34.75 o 
 -11   1   5      123.30       93.55     17.83 o 
 -10   1   5       49.31       42.96     12.72 o 
  -9   1   5      889.23      921.43     24.61 o 
  -8   1   5      291.65      303.78     15.65 o 
  -7   1   5     6441.52     6545.58    148.21 o 
  -6   1   5        0.90       -1.86      7.31 o 
  -5   1   5     3732.68     3673.37     68.63 o 
  -4   1   5        9.68        9.49      5.83 o 
  -3   1   5     5580.25     5743.24     59.42 o 
  -2   1   5     2804.78     2816.70     52.54 o 
  -1   1   5      411.30      431.98     26.63 o 
   0   1   5      374.09      357.87     18.26 o 
   1   1   5     2692.95     2766.85     92.28 o 
   2   1   5        5.78        8.00      3.35 o 
   3   1   5     7045.07     6868.82     61.19 o 
   4   1   5      691.84      686.14     26.55 o 
   5   1   5     4945.76     5123.78    162.39 o 
   6   1   5      378.50      409.56     18.83 o 
   7   1   5     1391.87     1320.36     63.41 o 
   8   1   5      432.34      425.07     39.19 o 
   9   1   5      121.12       70.07     32.01 o 
 -12   2   5       93.58       88.86     27.59 o 
 -11   2   5      717.03      742.69     48.87 o 
 -10   2   5       29.78       22.28      9.61 o 
  -9   2   5      776.18      727.87     44.08 o 
  -8   2   5        9.02       12.12      8.59 o 
  -7   2   5     1388.46     1560.72     57.76 o 
  -6   2   5      371.48      361.86     24.47 o 
  -5   2   5      842.85      878.41     35.10 o 
  -4   2   5     1424.47     1335.78     37.82 o 
  -3   2   5     3813.45     3811.65     89.43 o 
  -2   2   5      298.69      292.17     14.40 o 
  -1   2   5     4060.10     4130.24     83.92 o 
   0   2   5       26.84       37.04      9.49 o 
   1   2   5     7522.75     7574.52     74.58 o 
   2   2   5     4045.70     3951.32     50.26 o 
   3   2   5      101.50      121.85     11.31 o 
   4   2   5     1503.13     1490.64     37.02 o 
   5   2   5      386.17      388.30     19.60 o 
   6   2   5       53.04       45.14      8.63 o 
   7   2   5      227.33      256.44     23.76 o 
   8   2   5        0.68        4.34     11.62 o 
   9   2   5      560.15      566.56     48.46 o 
  10   2   5      712.30      678.93     89.88 o 
 -12   3   5      656.69      655.42     85.19 o 
 -11   3   5        0.15      -18.86     45.47 o 
 -10   3   5     1544.00     1694.24     85.01 o 
  -9   3   5        7.26       -4.37     13.95 o 
  -8   3   5     2744.33     2931.35    141.71 o 
  -7   3   5      860.95      811.23     37.13 o 
  -6   3   5       12.29        2.78      5.01 o 
  -5   3   5     1350.87     1426.96    153.06 o 
  -4   3   5      565.66      503.13     23.27 o 
  -3   3   5       63.06       55.36      6.54 o 
  -2   3   5     6721.34     7097.66     76.66 o 
  -1   3   5     2496.53     2765.98     55.31 o 
   0   3   5     8176.11     8354.44     79.44 o 
   1   3   5      349.43      347.89     13.72 o 
   2   3   5     1852.15     1813.84     48.30 o 
   3   3   5      569.27      616.90     23.74 o 
   4   3   5      175.25      194.08     14.13 o 
   5   3   5        2.55        5.22      5.42 o 
   6   3   5     1334.04     1419.11     44.58 o 
   7   3   5      510.75      548.48     35.46 o 
   8   3   5     5059.60     5236.80    135.27 o 
   9   3   5       51.76       70.60     22.64 o 
  10   3   5      452.43      399.48     71.67 o 
 -12   4   5      426.02      486.49     77.48 o 
 -11   4   5      505.12      481.51     48.12 o 
 -10   4   5       56.62       46.41     18.17 o 
  -9   4   5      622.14      621.26     76.38 o 
  -8   4   5     2454.15     2288.69    138.23 o 
  -7   4   5      349.05      170.41     39.52 o 
  -6   4   5     4493.89     4528.95    175.55 o 
  -5   4   5      159.66      139.14     15.33 o 
  -4   4   5     3095.19     3057.87     37.87 o 
  -3   4   5      329.31      351.88     15.61 o 
  -2   4   5      293.82      342.27     19.43 o 
  -1   4   5       63.40       45.29      6.60 o 
   0   4   5      612.46      577.42     20.26 o 
   1   4   5      909.89      840.96     22.00 o 
   2   4   5     5304.31     5207.80     58.21 o 
   3   4   5       79.89       85.03      7.28 o 
   4   4   5     2906.06     2919.83     56.76 o 
   5   4   5      934.08      888.92     34.97 o 
   6   4   5     1669.80     1792.79     78.60 o 
   7   4   5       22.82       22.38     10.73 o 
   8   4   5      366.85      368.20     32.77 o 
   9   4   5      867.23      895.25     68.68 o 
  10   4   5      473.96      409.27     74.91 o 
 -11   5   5       50.17       -7.84     21.15 o 
 -10   5   5      623.56      579.87     79.46 o 
  -9   5   5      375.48      357.87     60.69 o 
  -8   5   5     1888.53     1784.96    126.58 o 
  -7   5   5     4493.22     4493.95    190.38 o 
  -6   5   5      627.79      624.94     57.16 o 
  -5   5   5     4665.47     4782.64     95.92 o 
  -4   5   5      536.62      521.88     15.35 o 
  -3   5   5     2701.67     2873.46     43.20 o 
  -2   5   5     2090.21     1918.93     50.95 o 
  -1   5   5     3320.97     3548.07     69.88 o 
   0   5   5     1877.26     1865.67     49.83 o 
   1   5   5      687.15      652.42     22.30 o 
   2   5   5      437.11      410.00     17.08 o 
   3   5   5     2238.13     2250.38     52.29 o 
   4   5   5      297.55      320.44     20.27 o 
   5   5   5     1243.81     1241.72     45.18 o 
   6   5   5     2014.47     2110.48     93.57 o 
   7   5   5      946.97      982.17     51.82 o 
   8   5   5     2322.13     2228.89     80.26 o 
   9   5   5      129.99       82.35     36.20 o 
 -11   6   5      564.51      631.03     88.46 o 
 -10   6   5       15.23      -13.01     19.38 o 
  -9   6   5     1904.85     1953.44    143.07 o 
  -8   6   5      163.08      139.99     42.38 o 
  -7   6   5        4.01       16.87     21.63 o 
  -6   6   5       13.41       30.53     15.94 o 
  -5   6   5      751.42      730.45     26.92 o 
  -4   6   5     2069.71     2001.03     79.85 o 
  -3   6   5     4244.28     4435.87     94.15 o 
  -2   6   5      469.70      490.39     27.41 o 
  -1   6   5     3503.66     3439.17     62.28 o 
   0   6   5        4.16       -0.01      5.78 o 
   1   6   5     5087.49     5099.25     75.38 o 
   2   6   5      959.06      951.29     30.03 o 
   3   6   5      148.41      134.03     12.21 o 
   4   6   5      724.89      741.12     23.87 o 
   5   6   5     1266.25     1281.74     66.96 o 
   6   6   5      220.89      205.47     25.27 o 
   7   6   5     1779.53     1781.31     72.53 o 
   8   6   5       46.82       48.56     21.93 o 
   9   6   5      973.51      924.84    114.61 o 
 -10   7   5      280.74      244.14     55.21 o 
  -9   7   5      432.80      441.48     70.84 o 
  -8   7   5       34.54       37.88     27.04 o 
  -7   7   5     1981.40     1985.97    136.70 o 
  -6   7   5       35.59       26.77     23.53 o 
  -5   7   5      693.29      724.05     47.08 o 
  -4   7   5     2171.60     2024.39    121.33 o 
  -3   7   5     2717.35     2939.48    139.32 o 
  -2   7   5      140.32      138.17     32.64 o 
  -1   7   5       70.43      107.35     19.72 o 
   0   7   5        0.37        7.56      8.18 o 
   1   7   5     1518.13     1552.14     49.91 o 
   2   7   5        4.54       11.37      6.98 o 
   3   7   5     6187.48     6178.76     86.28 o 
   4   7   5     1166.67     1190.60     35.41 o 
   5   7   5      428.55      459.13     52.42 o 
   6   7   5       97.46       91.50     22.33 o 
   7   7   5      134.83      142.71     21.81 o 
   8   7   5       27.33       -9.78     16.72 o 
  -9   8   5     1132.57     1259.15    122.51 o 
  -8   8   5       34.89       39.89     18.79 o 
  -7   8   5      304.45      343.81     59.65 o 
  -6   8   5       62.97       35.15     26.69 o 
  -5   8   5      399.85      327.97     55.02 o 
  -4   8   5        2.41        3.76     18.62 o 
  -3   8   5     4824.24     4804.25    187.01 o 
  -2   8   5        7.81       15.82     15.96 o 
  -1   8   5     1446.03     1499.93     72.37 o 
   0   8   5        3.23        4.62     11.84 o 
   1   8   5      917.56      926.50     43.32 o 
   2   8   5      744.74      741.17     33.19 o 
   3   8   5       41.17       20.89      9.72 o 
   4   8   5        6.10       11.38     11.21 o 
   5   8   5        9.53        6.12     12.43 o 
   6   8   5      102.60       92.76     19.00 o 
   7   8   5      968.65      975.76     75.58 o 
   8   8   5      164.06      156.14     44.26 o 
  -8   9   5      139.61      146.23     44.01 o 
  -7   9   5      846.08      716.12     89.50 o 
  -6   9   5      590.34      546.08     76.17 o 
  -5   9   5      256.23      373.69     63.42 o 
  -4   9   5      659.15      573.20     72.50 o 
  -3   9   5       61.82       45.65     29.93 o 
  -2   9   5      962.17      958.54     86.26 o 
  -1   9   5       39.99       43.19     15.51 o 
   0   9   5     1251.11     1258.16    200.37 o 
   1   9   5      621.93      536.09     45.18 o 
   2   9   5       41.05       31.68     12.60 o 
   3   9   5       40.44       43.84     14.21 o 
   4   9   5      714.37      638.88     80.34 o 
   5   9   5      466.96      519.90     74.72 o 
   6   9   5       85.26      129.31     42.01 o 
   7   9   5        6.04       42.78     25.62 o 
   8   9   5      165.86      171.85     50.81 o 
  -7  10   5      208.90      183.04     49.82 o 
  -6  10   5     1074.30     1146.67    114.77 o 
  -5  10   5      543.15      498.61     73.44 o 
  -4  10   5     2384.00     2266.28    148.51 o 
  -3  10   5       93.83       74.96     31.30 o 
  -2  10   5      366.16      312.52     54.86 o 
  -1  10   5      485.55      462.09     46.74 o 
   0  10   5      277.28      325.29     82.78 o 
   1  10   5      503.59      473.47     44.50 o 
   2  10   5      686.85      711.59     54.44 o 
   3  10   5      347.98      302.91     53.24 o 
   4  10   5      967.42      882.37     99.65 o 
   5  10   5        0.33       -5.57     19.52 o 
   6  10   5      703.02      583.19     83.88 o 
  -6  11   5      306.14      253.86     60.10 o 
  -5  11   5      215.44      176.19     49.42 o 
  -4  11   5       63.32      103.29     38.55 o 
  -3  11   5      152.62      174.99     45.35 o 
  -2  11   5     2184.99     2177.39    144.76 o 
  -1  11   5       42.05       27.56     19.66 o 
   0  11   5      888.06     1013.42     94.53 o 
   1  11   5        8.59       15.76     17.26 o 
   2  11   5      214.78      188.71     31.76 o 
   3  11   5      442.22      503.06     78.66 o 
   4  11   5      164.48       45.73     31.59 o 
  -4  12   5      596.50      672.48     91.43 o 
  -3  12   5      727.26      698.61     91.54 o 
  -2  12   5       82.21      136.22     42.41 o 
  -1  12   5       68.02       65.78     32.96 o 
   0  12   5      113.11      109.78     27.85 o 
   1  12   5      243.32      207.82     36.03 o 
   2  12   5      994.44     1005.05     71.93 o 
  -2  13   5      194.03      185.78     51.97 o 
  -1  13   5       12.24      -22.54     22.54 o 
   0  13   5        2.66        6.80     25.25 o 
   1  13   5     1227.49     1210.42    110.84 o 
 -12   0   6      499.91      486.24     52.37 o 
 -10   0   6     3664.92     3684.07    127.70 o 
  -8   0   6     2619.35     2812.78    132.72 o 
  -6   0   6     4727.05     4621.54    115.32 o 
  -4   0   6     8977.26     8647.93    234.03 o 
  -2   0   6      171.29      116.28     16.57 o 
   0   0   6        1.73       17.21     11.43 o 
   2   0   6    12825.44    12869.66    159.67 o 
   4   0   6     4325.80     4243.77     66.55 o 
   6   0   6     7174.14     7177.54    249.31 o 
   8   0   6      124.34      103.13     40.80 o 
 -12   1   6      432.08      400.77     34.17 o 
 -11   1   6       25.57       -0.60     10.51 o 
 -10   1   6     1242.60     1262.14     53.15 o 
  -9   1   6      402.86      403.37     27.86 o 
  -8   1   6      138.66      135.06     14.58 o 
  -7   1   6     1502.07     1615.09     65.85 o 
  -6   1   6       42.98       32.19      8.09 o 
  -5   1   6     2848.42     2774.51     65.67 o 
  -4   1   6     5273.95     5511.12     57.18 o 
  -3   1   6      718.56      713.16     25.23 o 
  -2   1   6    12584.85    12530.71    123.02 o 
  -1   1   6     1406.68     1465.83     32.11 o 
   0   1   6      978.89      870.44     24.04 o 
   1   1   6      479.42      605.16     28.63 o 
   2   1   6       65.56       22.86      4.48 o 
   3   1   6     4336.45     4432.45     51.25 o 
   4   1   6     1205.53     1211.61     34.12 o 
   5   1   6     3492.62     3508.24     67.17 o 
   6   1   6     2498.48     2692.36    127.13 o 
   7   1   6       20.19       14.11     11.95 o 
   8   1   6     1524.67     1536.77     75.86 o 
   9   1   6       84.80       98.78     27.49 o 
 -12   2   6      514.22      509.97     37.99 o 
 -11   2   6      911.40      966.23     49.65 o 
 -10   2   6       29.60       44.67     16.50 o 
  -9   2   6     4410.29     4333.76    107.58 o 
  -8   2   6      397.21      406.60     31.05 o 
  -7   2   6      741.54      787.11     38.69 o 
  -6   2   6      287.17      278.36     22.25 o 
  -5   2   6       10.24       12.89      3.39 o 
  -4   2   6     1330.53     1275.37     39.59 o 
  -3   2   6     1556.49     1515.54     41.49 o 
  -2   2   6      931.30      954.18     34.47 o 
  -1   2   6     2875.59     2643.93     50.71 o 
   0   2   6     1203.47     1257.50     30.20 o 
   1   2   6     9088.56     9210.51     83.48 o 
   2   2   6     1773.94     1717.39     34.39 o 
   3   2   6      538.44      496.71     13.10 o 
   4   2   6      644.58      641.94     26.45 o 
   5   2   6      800.66      838.59     38.63 o 
   6   2   6      268.62      304.08     35.96 o 
   7   2   6     1027.60     1005.53     58.70 o 
   8   2   6       64.80       69.81     19.58 o 
   9   2   6     1265.63     1158.21     69.85 o 
  10   2   6        2.30       25.70     25.19 o 
 -12   3   6        9.22       72.69     29.91 o 
 -11   3   6       79.55       72.39     22.63 o 
 -10   3   6       18.40       16.22     10.99 o 
  -9   3   6     1054.16     1005.90     95.79 o 
  -8   3   6      374.17      377.89     28.16 o 
  -7   3   6      621.96      618.10     34.89 o 
  -6   3   6      348.95      360.67     37.78 o 
  -5   3   6     8215.70     7238.25   1009.42 o 
  -4   3   6      175.03      134.70     21.57 o 
  -3   3   6     4404.80     4334.42     70.70 o 
  -2   3   6      148.75      122.76     11.67 o 
  -1   3   6       27.74       40.82      7.56 o 
   0   3   6        2.66       11.59      5.11 o 
   1   3   6      940.43      869.16     26.49 o 
   2   3   6       53.92       73.57      8.19 o 
   3   3   6     2933.95     2819.39     34.76 o 
   4   3   6      834.44      810.87     32.72 o 
   5   3   6      911.26      945.41     36.20 o 
   6   3   6      354.03      339.71     22.82 o 
   7   3   6      992.32      957.43     48.32 o 
   8   3   6      302.90      302.07     40.68 o 
   9   3   6      164.86      232.79     41.31 o 
  10   3   6        8.69       -8.46     17.00 o 
 -12   4   6      133.25      136.19     41.95 o 
 -11   4   6      823.44      772.76    139.15 o 
 -10   4   6       46.14       18.25     12.72 o 
  -9   4   6     2392.89     2473.15    153.92 o 
  -8   4   6      153.26      148.51     39.94 o 
  -7   4   6     1586.66     1681.91    115.79 o 
  -6   4   6      543.89      549.16     64.28 o 
  -5   4   6     1804.67     2007.53    118.03 o 
  -4   4   6       26.08       28.71      6.25 o 
  -3   4   6      632.36      580.78     20.37 o 
  -2   4   6        2.21        1.18      5.58 o 
  -1   4   6     4536.30     4456.22     76.58 o 
   0   4   6      245.55      236.70     15.49 o 
   1   4   6    13277.69    13116.70    167.87 o 
   2   4   6     1334.60     1376.21     31.66 o 
   3   4   6      536.88      524.49     17.12 o 
   4   4   6      191.84      218.76     18.92 o 
   5   4   6       19.05        7.97      7.21 o 
   6   4   6       56.51       37.19      9.63 o 
   7   4   6     1451.50     1534.82     63.74 o 
   8   4   6        5.68        9.09     13.76 o 
   9   4   6      319.57      282.64     40.92 o 
 -11   5   6       99.39       99.57     24.14 o 
 -10   5   6      102.91      159.75     47.25 o 
  -9   5   6      105.02      141.92     41.15 o 
  -8   5   6      792.12      867.22     91.05 o 
  -7   5   6     1643.67     1522.24    114.45 o 
  -6   5   6      269.55      270.55     31.50 o 
  -5   5   6     2040.57     2017.36     85.81 o 
  -4   5   6        9.22        3.61      4.35 o 
  -3   5   6      486.57      477.75     19.26 o 
  -2   5   6     1958.80     2091.33     47.32 o 
  -1   5   6        2.03        5.14      5.57 o 
   0   5   6      540.53      522.81     24.36 o 
   1   5   6      283.52      280.86     14.54 o 
   2   5   6     1436.81     1396.99     34.36 o 
   3   5   6     3410.85     3499.86     54.49 o 
   4   5   6        0.24       -2.62      9.94 o 
   5   5   6     1033.04     1011.00     51.20 o 
   6   5   6     1261.09     1267.71     58.85 o 
   7   5   6      820.64      801.41     48.61 o 
   8   5   6      672.94      676.33     60.80 o 
   9   5   6      109.81      130.17     43.91 o 
 -10   6   6       46.59       78.66     32.90 o 
  -9   6   6      443.51      457.57     72.02 o 
  -8   6   6     1361.38     1262.65    112.02 o 
  -7   6   6      390.23      414.60     63.59 o 
  -6   6   6     1388.77     1442.68     71.15 o 
  -5   6   6        0.68        0.48      4.88 o 
  -4   6   6      326.36      344.22     18.50 o 
  -3   6   6      902.64      988.98     48.70 o 
  -2   6   6      308.82      361.83     25.86 o 
  -1   6   6     1270.44     1206.14     60.47 o 
   0   6   6       63.32       74.70     12.82 o 
   1   6   6      123.38       94.88     13.42 o 
   2   6   6      840.86      796.18     30.74 o 
   3   6   6     1537.59     1496.47     43.22 o 
   4   6   6     3545.67     3504.82    120.68 o 
   5   6   6      417.92      413.28     35.20 o 
   6   6   6      411.27      482.71     38.63 o 
   7   6   6      108.42      120.71     20.10 o 
   8   6   6       37.70        8.36     22.82 o 
 -10   7   6     1392.03     1361.23    131.27 o 
  -9   7   6       12.41       17.91     23.16 o 
  -8   7   6     1020.41     1004.78    104.92 o 
  -7   7   6        5.11       -5.38     18.47 o 
  -6   7   6       99.41      111.43     36.09 o 
  -5   7   6     1139.86     1245.88     41.98 o 
  -4   7   6      396.68      376.09     19.79 o 
  -3   7   6       38.58       25.49     16.28 o 
  -2   7   6     3718.57     3710.91    151.64 o 
  -1   7   6       90.25       75.28     16.28 o 
   0   7   6     2443.80     2455.23     69.40 o 
   1   7   6       44.17       47.85     10.39 o 
   2   7   6     1593.28     1589.77     58.48 o 
   3   7   6      340.40      346.60     21.43 o 
   4   7   6      137.06      136.15     15.14 o 
   5   7   6      378.84      324.88     42.71 o 
   6   7   6      470.31      443.23     37.96 o 
   7   7   6      114.55      120.80     27.92 o 
   8   7   6     1982.62     1839.47    133.43 o 
  -9   8   6      143.86       68.94     33.12 o 
  -8   8   6      389.87      359.50     66.21 o 
  -7   8   6       67.56       66.77     34.24 o 
  -6   8   6     2473.46     2352.57    152.63 o 
  -5   8   6        0.59       11.69      8.32 o 
  -4   8   6     5062.93     4988.10    121.78 o 
  -3   8   6     1266.84     1224.05     96.68 o 
  -2   8   6      576.63      552.67     63.61 o 
  -1   8   6      331.41      262.32     41.95 o 
   0   8   6      291.10      262.82     31.70 o 
   1   8   6      233.44      249.59     23.80 o 
   2   8   6     1126.61     1115.78     42.46 o 
   3   8   6       83.73       68.57     18.75 o 
   4   8   6      525.62      519.59     79.26 o 
   5   8   6       31.23       25.93     13.76 o 
   6   8   6     1488.12     1586.20    112.19 o 
   7   8   6      151.83      136.33     39.86 o 
   8   8   6       15.77      -23.24     23.24 o 
  -8   9   6       77.61      111.37     48.91 o 
  -7   9   6      959.58      908.72    102.51 o 
  -6   9   6      435.76      359.37     65.16 o 
  -5   9   6     1319.53     1513.67    141.95 o 
  -4   9   6      274.75      254.05     48.97 o 
  -3   9   6     1477.57     1444.95    109.69 o 
  -2   9   6      543.11      576.20     67.90 o 
  -1   9   6      250.18      247.86     43.83 o 
   0   9   6     1409.35     1429.15     87.72 o 
   1   9   6      415.93      447.30     41.40 o 
   2   9   6      644.00      670.74     48.62 o 
   3   9   6     3403.71     3579.47    107.76 o 
   4   9   6      301.93      255.39     36.74 o 
   5   9   6      699.75      661.66     73.13 o 
   6   9   6      341.19      303.22     44.98 o 
   7   9   6      578.64      533.53     80.85 o 
  -7  10   6      465.13      421.03     76.46 o 
  -6  10   6      225.06      225.93     56.25 o 
  -5  10   6      297.21      196.62     48.14 o 
  -4  10   6       79.14       87.71     32.05 o 
  -3  10   6     1217.14     1144.83    104.07 o 
  -2  10   6        3.60      -26.77     26.77 o 
  -1  10   6     1808.72     1620.58    114.21 o 
   0  10   6       49.55       56.44     19.79 o 
   1  10   6      803.86      768.01     68.71 o 
   2  10   6      231.99      247.72     33.45 o 
   3  10   6      209.91      251.42     57.96 o 
   4  10   6      323.99      307.08     64.52 o 
   5  10   6       53.25       98.47     41.36 o 
   6  10   6       14.06      -42.33     42.33 o 
  -5  11   6      615.00      665.78     89.02 o 
  -4  11   6       15.93       -4.02     19.14 o 
  -3  11   6      381.96      428.74     68.70 o 
  -2  11   6       55.76       36.57     25.62 o 
  -1  11   6      112.14       82.70     30.74 o 
   0  11   6       82.39       98.60     25.63 o 
   1  11   6      315.92      313.52     40.06 o 
   2  11   6       93.85      149.87     45.62 o 
   3  11   6     1734.72     1587.51    140.96 o 
   4  11   6      192.99      141.33     51.35 o 
  -4  12   6      540.88      546.46     83.40 o 
  -3  12   6      296.54      280.28     58.23 o 
  -2  12   6       42.39       -7.20     27.28 o 
  -1  12   6      980.11      952.49     99.03 o 
   0  12   6       17.36        2.23     16.50 o 
   1  12   6      355.89      399.15     63.29 o 
  -2  13   6      393.46      378.57     69.31 o 
  -1  13   6       52.42       21.66     27.42 o 
   0  13   6      329.94      287.30     57.78 o 
 -11   0   7     1055.59     1296.51     80.86 o 
  -9   0   7     4173.34     4254.03    287.11 o 
  -7   0   7      415.33      392.52     37.64 o 
  -5   0   7      686.92      722.53     36.16 o 
  -3   0   7     1122.48     1215.80     75.50 o 
  -1   0   7     2426.18     2285.82    100.34 o 
   1   0   7     3118.37     2847.62     93.49 o 
   3   0   7       17.68       10.32     11.94 o 
   5   0   7      623.42      561.71     25.66 o 
   7   0   7     1247.26     1163.49    111.24 o 
   9   0   7      397.39      407.53     74.83 o 
 -12   1   7      145.44      122.42     26.20 o 
 -11   1   7      457.47      455.99     36.61 o 
 -10   1   7       75.29       70.88     17.97 o 
  -9   1   7      545.97      573.64     29.69 o 
  -8   1   7       19.09       17.88      4.99 o 
  -7   1   7     1314.40     1394.23     54.92 o 
  -6   1   7        1.11        6.87      4.43 o 
  -5   1   7     3379.47     3163.17     48.79 o 
  -4   1   7       19.97       22.60     13.64 o 
  -3   1   7     9200.32     8988.55    112.19 o 
  -2   1   7       26.07       26.42      9.99 o 
  -1   1   7     2478.32     2597.28     57.03 o 
   0   1   7      835.39      823.53     29.95 o 
   1   1   7      232.20      205.34     13.73 o 
   2   1   7       61.68       59.42      6.80 o 
   3   1   7     2635.54     2584.94     43.04 o 
   4   1   7      467.78      440.22     19.02 o 
   5   1   7     1202.18     1222.23     41.31 o 
   6   1   7       55.85       62.17     16.86 o 
   7   1   7      772.14      744.18     63.61 o 
   8   1   7       81.08       45.20     21.78 o 
   9   1   7      105.87      119.44     34.12 o 
 -12   2   7      728.67      663.91     50.49 o 
 -11   2   7      694.82      667.06     43.31 o 
 -10   2   7       67.05       79.11     17.66 o 
  -9   2   7     1949.11     1991.29     73.79 o 
  -8   2   7      314.47      334.11     26.22 o 
  -7   2   7     2374.41     2373.32     79.72 o 
  -6   2   7     1670.98     1660.91     39.07 o 
  -5   2   7      240.20      224.57     13.92 o 
  -4   2   7     5436.45     5504.02     93.61 o 
  -3   2   7     2602.73     2510.99     53.47 o 
  -2   2   7       81.77       94.14     15.31 o 
  -1   2   7     1993.21     1926.67     54.71 o 
   0   2   7      574.90      649.47     23.29 o 
   1   2   7     2314.01     2206.64     40.26 o 
   2   2   7     2843.19     2665.36     47.61 o 
   3   2   7      166.88      158.80     12.08 o 
   4   2   7     3299.87     3417.24     78.13 o 
   5   2   7      314.58      273.72     23.18 o 
   6   2   7     2311.09     2277.66     84.42 o 
   7   2   7     1903.86     1845.94     81.07 o 
   8   2   7      186.98      168.84     41.02 o 
   9   2   7      471.19      511.22     59.57 o 
  10   2   7       29.66       70.01     31.38 o 
 -12   3   7      338.95      409.43     49.14 o 
 -11   3   7      640.88      431.40     84.53 o 
 -10   3   7     1127.46     1086.76     73.63 o 
  -9   3   7       38.13       39.52     26.56 o 
  -8   3   7     1993.51     2002.90    123.65 o 
  -7   3   7      120.20      120.48     17.49 o 
  -6   3   7      963.30      860.50     81.01 o 
  -5   3   7     1239.34     1225.91     47.81 o 
  -4   3   7     1393.77     1417.91     49.44 o 
  -3   3   7       11.58        7.25      3.71 o 
  -2   3   7     5065.09     5108.12     77.24 o 
  -1   3   7      127.93      105.48     14.48 o 
   0   3   7     3936.92     3793.30     54.76 o 
   1   3   7      300.48      273.19     16.15 o 
   2   3   7     4172.73     4189.43     71.71 o 
   3   3   7       28.27       23.15      4.98 o 
   4   3   7      624.94      658.90     36.91 o 
   5   3   7     1637.68     1629.06     58.72 o 
   6   3   7       95.81      130.62     26.57 o 
   7   3   7      460.30      454.88     49.25 o 
   8   3   7     3839.11     4022.32    124.33 o 
   9   3   7      329.46      387.12     49.96 o 
 -11   4   7       13.88       -2.96     20.98 o 
 -10   4   7      101.09      154.18     43.83 o 
  -9   4   7      233.81      199.67     47.55 o 
  -8   4   7     3129.88     2833.43    161.39 o 
  -7   4   7        2.59      -14.19     22.46 o 
  -6   4   7      660.12      674.46     73.41 o 
  -5   4   7        2.56        0.90      7.59 o 
  -4   4   7     3454.66     3452.37     68.27 o 
  -3   4   7      182.08      177.74     12.95 o 
  -2   4   7      378.00      360.13     20.56 o 
  -1   4   7      713.21      759.34     33.54 o 
   0   4   7     1551.99     1567.52     48.40 o 
   1   4   7     1169.89     1231.45     35.10 o 
   2   4   7     4365.31     4408.00     64.43 o 
   3   4   7     2199.99     2214.29     51.60 o 
   4   4   7     4928.43     4893.29     89.00 o 
   5   4   7      364.44      365.11     29.51 o 
   6   4   7     1998.33     1966.83     73.00 o 
   7   4   7       96.90      125.12     20.04 o 
   8   4   7      752.89      805.49     68.19 o 
   9   4   7        9.23      -38.50     38.50 o 
 -11   5   7       26.08       32.56     17.48 o 
 -10   5   7     1143.44     1275.85    122.30 o 
  -9   5   7       21.05       34.99     27.47 o 
  -8   5   7      229.14      201.33     47.04 o 
  -7   5   7     1361.20     1204.82    105.06 o 
  -6   5   7       18.43       22.81     18.42 o 
  -5   5   7     1365.30     1462.69     45.61 o 
  -4   5   7       61.51       55.45      7.87 o 
  -3   5   7      649.92      635.84     30.12 o 
  -2   5   7     1775.08     1816.50     74.25 o 
  -1   5   7      519.69      515.52     31.97 o 
   0   5   7     5773.53     5892.12    109.80 o 
   1   5   7       32.49       36.00      7.76 o 
   2   5   7     2505.17     2465.10     63.06 o 
   3   5   7      316.80      291.54     18.08 o 
   4   5   7      392.51      405.87     33.47 o 
   5   5   7      626.53      630.06     45.61 o 
   6   5   7       39.68       39.49     12.85 o 
   7   5   7      628.78      773.29     57.33 o 
   8   5   7      432.71      392.49     83.81 o 
 -10   6   7       32.79       21.31     25.97 o 
  -9   6   7     1523.71     1458.84    128.43 o 
  -8   6   7       83.06       59.65     28.91 o 
  -7   6   7     1521.80     1412.98    117.18 o 
  -6   6   7      530.97      571.75     45.31 o 
  -5   6   7      243.55      235.34     16.12 o 
  -4   6   7     1536.43     1651.03     45.02 o 
  -3   6   7      944.32      904.80     36.79 o 
  -2   6   7        6.46        3.24      8.33 o 
  -1   6   7     3596.60     3735.54     76.27 o 
   0   6   7       40.42       44.93     10.51 o 
   1   6   7     7492.60     7515.30    172.07 o 
   2   6   7        2.29       -8.07      8.39 o 
   3   6   7      800.39      817.66     32.70 o 
   4   6   7        4.67        2.74     10.79 o 
   5   6   7       55.92       68.63     21.11 o 
   6   6   7      155.00      139.72     23.10 o 
   7   6   7      259.69      257.38     44.52 o 
  -9   7   7        5.01       30.15     34.75 o 
  -8   7   7       30.95       -5.41     21.61 o 
  -7   7   7      665.33      604.45     79.43 o 
  -6   7   7      248.61      206.79     47.20 o 
  -5   7   7     2996.24     3133.30     68.93 o 
  -4   7   7       63.56       68.06     10.29 o 
  -3   7   7     2104.71     2152.27     79.14 o 
  -2   7   7       66.42       56.80     15.65 o 
  -1   7   7      530.40      468.06     38.56 o 
   0   7   7      115.20       93.88     13.89 o 
   1   7   7     1390.18     1361.10     42.80 o 
   2   7   7      129.07      140.68     21.53 o 
   3   7   7      598.86      637.26     42.16 o 
   4   7   7      864.05      907.26     54.21 o 
   5   7   7     1876.40     1869.21     78.90 o 
   6   7   7       61.99       57.36     16.13 o 
   7   7   7      100.91       81.91     24.12 o 
  -8   8   7        8.48       12.45     19.41 o 
  -7   8   7      847.47      867.62     99.19 o 
  -6   8   7      132.30      181.30     46.00 o 
  -5   8   7      718.22      673.29     41.08 o 
  -4   8   7     2290.34     2289.31     60.53 o 
  -3   8   7     1255.52     1279.13     64.57 o 
  -2   8   7        7.81      -13.29     13.29 o 
  -1   8   7      345.15      316.40     47.98 o 
   0   8   7        3.83      -10.17     13.84 o 
   1   8   7     1015.69     1072.07     43.69 o 
   2   8   7     2274.46     2327.53     57.44 o 
   3   8   7      462.33      524.77     42.84 o 
   4   8   7     1149.71     1239.54     66.14 o 
   5   8   7       23.02       16.39     20.02 o 
   6   8   7      240.22      223.78     30.02 o 
   7   8   7      556.64      617.51     82.62 o 
  -7   9   7      941.16      939.88    106.69 o 
  -6   9   7      136.53      120.45     41.20 o 
  -5   9   7      106.66       92.31     33.17 o 
  -4   9   7       41.88       43.16     15.29 o 
  -3   9   7      370.41      385.60     37.85 o 
  -2   9   7      146.94      191.40     40.53 o 
  -1   9   7      223.39      212.20     43.85 o 
   0   9   7      672.73      676.55     68.35 o 
   1   9   7      146.28      162.98     27.99 o 
   2   9   7        7.12       -6.92     12.35 o 
   3   9   7     3204.25     3274.88    132.53 o 
   4   9   7      114.78       87.39     19.11 o 
   5   9   7      248.37      235.36     32.06 o 
   6   9   7      545.85      487.56     76.94 o 
   7   9   7      344.27      270.08     58.95 o 
  -6  10   7     1186.55     1180.86    118.34 o 
  -5  10   7      195.44       92.85     37.67 o 
  -4  10   7     3026.78     2887.15    156.38 o 
  -3  10   7       22.22       47.71     28.75 o 
  -2  10   7      188.87      205.05     43.88 o 
  -1  10   7      181.41      186.71     40.77 o 
   0  10   7        0.62       -4.60     17.59 o 
   1  10   7      103.93      106.07     24.39 o 
   2  10   7      549.68      622.15     50.29 o 
   3  10   7       14.70      -11.86     25.33 o 
   4  10   7      942.96      970.19     79.57 o 
   5  10   7      164.60      153.78     45.54 o 
  -5  11   7      363.70      254.93     56.97 o 
  -4  11   7      311.97      325.85     63.77 o 
  -3  11   7        4.65       20.21     23.02 o 
  -2  11   7      698.05      684.10     82.49 o 
  -1  11   7      733.80      672.21     80.16 o 
   0  11   7     2232.01     2033.20    132.58 o 
   1  11   7        8.81       -5.67     24.58 o 
   2  11   7      439.06      435.22     77.56 o 
   3  11   7        0.56      -21.79     26.24 o 
  -3  12   7      455.54      359.42     65.75 o 
  -2  12   7      702.83      616.44     84.04 o 
  -1  12   7      291.85      288.74     55.69 o 
   0  12   7        0.16      -31.59     31.59 o 
  -1  13   7       63.20       12.74     26.69 o 
   0  13   7       95.60      110.92     38.50 o 
 -12   0   8      864.28      939.91    104.15 o 
 -10   0   8      502.43      483.47     48.11 o 
  -8   0   8      195.94      184.21     21.21 o 
  -6   0   8     6942.22     6847.64    121.18 o 
  -4   0   8     7441.75     6268.24    312.93 o 
  -2   0   8     4049.92     3824.02     98.88 o 
   0   0   8      229.16      276.35     40.24 o 
   2   0   8     2136.49     2178.11     95.17 o 
   4   0   8     4237.01     4221.76     83.85 o 
   6   0   8     6242.77     5820.86    235.92 o 
   8   0   8      558.16      441.91     76.33 o 
 -12   1   8      646.79      584.05     47.21 o 
 -11   1   8      649.61      659.06     40.98 o 
 -10   1   8     2936.09     3092.91     83.12 o 
  -9   1   8      461.00      434.06     29.68 o 
  -8   1   8     2736.79     2836.00     69.90 o 
  -7   1   8       94.67       92.12     11.08 o 
  -6   1   8     3582.94     3604.15     60.41 o 
  -5   1   8     1271.66     1308.68     40.74 o 
  -4   1   8       20.57       26.21      6.57 o 
  -3   1   8     3321.42     3327.32     76.39 o 
  -2   1   8     1106.63     1058.73     34.28 o 
  -1   1   8     1792.37     1820.74     56.71 o 
   0   1   8     8477.50     8331.93     91.13 o 
   1   1   8      749.91      741.20     35.42 o 
   2   1   8     3339.70     3392.80     59.34 o 
   3   1   8      179.50      183.02     12.04 o 
   4   1   8     1229.83     1178.11     31.26 o 
   5   1   8      213.36      253.04     19.30 o 
   6   1   8      503.71      491.63     49.29 o 
   7   1   8      256.07      216.73     37.29 o 
   8   1   8     1123.96     1253.68    113.80 o 
 -12   2   8       17.12       22.31     31.05 o 
 -11   2   8       66.10       65.43     27.58 o 
 -10   2   8      412.97      398.46     46.58 o 
  -9   2   8     1148.57     1137.91     74.11 o 
  -8   2   8       11.00        3.17     15.86 o 
  -7   2   8      241.26      258.99     28.81 o 
  -6   2   8       92.07       65.50     11.80 o 
  -5   2   8      121.15      111.38     14.72 o 
  -4   2   8     1084.38     1061.72     38.88 o 
  -3   2   8     1298.16     1277.88     42.73 o 
  -2   2   8     1806.08     1743.39     49.68 o 
  -1   2   8      179.20      153.85     12.11 o 
   0   2   8     1267.33     1251.02     35.61 o 
   1   2   8     5096.05     5060.32     79.00 o 
   2   2   8     1881.16     1911.77     46.91 o 
   3   2   8     1589.16     1556.27     31.68 o 
   4   2   8      786.55      789.25     35.98 o 
   5   2   8      148.56      135.87     18.02 o 
   6   2   8     1110.96     1067.99     60.14 o 
   7   2   8      343.03      390.80     39.27 o 
   8   2   8        3.10      -12.43     14.25 o 
   9   2   8      319.83      278.68     65.06 o 
 -12   3   8       25.87      -10.19     13.76 o 
 -11   3   8     1745.81     1720.35     98.53 o 
 -10   3   8       67.43       50.56     20.04 o 
  -9   3   8       25.91      -15.18     21.63 o 
  -8   3   8      172.90      141.92     44.15 o 
  -7   3   8       44.68       29.99     20.03 o 
  -6   3   8      688.27      657.14     72.18 o 
  -5   3   8     4097.34     4304.00    212.19 o 
  -4   3   8       55.65       30.67     25.80 o 
  -3   3   8     2349.64     2399.36     76.17 o 
  -2   3   8     1192.69     1241.53     44.73 o 
  -1   3   8      944.17      867.92     36.42 o 
   0   3   8       54.91       46.21      9.39 o 
   1   3   8      277.29      264.70     16.87 o 
   2   3   8       90.62       87.50     10.21 o 
   3   3   8      388.71      367.49     15.24 o 
   4   3   8      507.33      457.88     39.32 o 
   5   3   8     1708.38     1874.73     65.38 o 
   6   3   8       64.31       62.26     21.89 o 
   7   3   8      551.66      594.54     48.34 o 
   8   3   8        9.92       25.80     17.55 o 
   9   3   8      343.47      296.00     61.55 o 
 -12   4   8        5.50      -11.91     15.88 o 
 -11   4   8       60.60       53.29     47.11 o 
 -10   4   8       22.34       -1.42     21.15 o 
  -9   4   8     1700.74     1539.54    127.63 o 
  -8   4   8      173.77      149.87     40.40 o 
  -7   4   8      471.41      447.96     65.65 o 
  -6   4   8     1432.70     1407.57    108.72 o 
  -5   4   8      207.26      216.26     24.30 o 
  -4   4   8        9.33       10.22      6.43 o 
  -3   4   8      508.10      507.36     40.82 o 
  -2   4   8      182.45      205.28     20.95 o 
  -1   4   8     3158.32     3179.41     68.39 o 
   0   4   8        0.49        5.03      6.21 o 
   1   4   8     2280.51     2225.97     78.15 o 
   2   4   8      243.09      266.75     17.28 o 
   3   4   8       11.82       10.41      7.49 o 
   4   4   8      527.43      484.64     45.16 o 
   5   4   8        0.30       -1.56     14.85 o 
   6   4   8       90.80      104.85     27.52 o 
   7   4   8      432.05      426.38     50.93 o 
   8   4   8        0.62       54.89     32.52 o 
 -11   5   8      249.45      164.12     43.80 o 
 -10   5   8      288.74      280.90     59.92 o 
  -9   5   8       15.55       30.95     31.03 o 
  -8   5   8      440.22      461.53     70.28 o 
  -7   5   8      991.98      913.78     93.57 o 
  -6   5   8     2593.45     2434.12    145.72 o 
  -5   5   8     1949.50     2043.81     71.98 o 
  -4   5   8      115.43       90.79     12.31 o 
  -3   5   8     1616.19     1629.88     65.26 o 
  -2   5   8     1477.78     1533.78     56.83 o 
  -1   5   8       36.84       14.72      8.95 o 
   0   5   8     1873.30     1933.87     95.15 o 
   1   5   8      401.69      442.56     35.04 o 
   2   5   8       29.68       43.60     11.19 o 
   3   5   8      734.54      750.70     39.19 o 
   4   5   8      208.30      198.97     33.54 o 
   5   5   8     1275.69     1340.05     83.45 o 
   6   5   8        1.77      -21.30     21.30 o 
   7   5   8      820.21      963.44    106.46 o 
   8   5   8      302.81      257.63     54.21 o 
 -10   6   8        5.66      -18.98     23.08 o 
  -9   6   8      320.39      310.59     63.10 o 
  -8   6   8      734.36      735.12     91.80 o 
  -7   6   8      159.37      167.49     47.41 o 
  -6   6   8      479.90      530.56     42.80 o 
  -5   6   8        4.38        5.21      5.51 o 
  -4   6   8     1720.44     1882.85     45.48 o 
  -3   6   8        1.35       12.14     10.40 o 
  -2   6   8     1673.37     1720.64     62.87 o 
  -1   6   8       47.36       43.74     13.02 o 
   0   6   8       30.26       24.03     10.13 o 
   1   6   8      454.83      458.56     45.48 o 
   2   6   8     4602.24     4739.79    146.31 o 
   3   6   8      512.64      502.92     28.68 o 
   4   6   8      388.98      384.24     45.45 o 
   5   6   8      576.68      476.92     40.44 o 
   6   6   8     3010.74     3209.80    135.97 o 
   7   6   8      388.38      402.62     59.92 o 
  -9   7   8      327.72      338.25     64.39 o 
  -8   7   8     1124.35      982.05    107.28 o 
  -7   7   8      419.29      431.33     71.13 o 
  -6   7   8      891.37      775.58     88.70 o 
  -5   7   8       80.14       82.10      9.65 o 
  -4   7   8       32.09       33.89      9.48 o 
  -3   7   8        7.07       14.91     10.90 o 
  -2   7   8      558.40      540.61     42.73 o 
  -1   7   8       93.51       79.09     16.80 o 
   0   7   8     2616.98     2473.66    123.66 o 
   1   7   8      528.69      509.70     35.17 o 
   2   7   8     7603.25     7766.07    196.02 o 
   3   7   8      251.16      246.25     64.24 o 
   4   7   8     1218.06     1248.11     65.87 o 
   5   7   8        3.45      -16.98     16.98 o 
   6   7   8       23.82       13.45     13.13 o 
  -8   8   8      115.82       92.15     37.45 o 
  -7   8   8       79.21       83.05     36.36 o 
  -6   8   8     2002.18     2187.19    152.60 o 
  -5   8   8       14.88       17.75     10.10 o 
  -4   8   8     2447.17     2620.89    103.65 o 
  -3   8   8       24.32        2.62      9.91 o 
  -2   8   8      409.55      435.74     48.67 o 
  -1   8   8       54.47       58.86     16.89 o 
   0   8   8       27.84        7.98     13.87 o 
   1   8   8      534.46      508.30     36.84 o 
   2   8   8      548.64      552.34     37.77 o 
   3   8   8      331.80      308.64     34.12 o 
   4   8   8     1011.55     1081.24     64.22 o 
   5   8   8        0.22        7.20     12.94 o 
   6   8   8     1922.71     1807.82    142.24 o 
  -7   9   8       13.06       -0.75     24.10 o 
  -6   9   8      127.35      172.87     53.04 o 
  -5   9   8     1080.87     1067.08    107.22 o 
  -4   9   8       17.31       10.59     23.75 o 
  -3   9   8     2221.18     2124.63    109.73 o 
  -2   9   8      913.61      892.50     69.35 o 
  -1   9   8      752.94      710.93     72.74 o 
   0   9   8     1304.00     1275.01     70.78 o 
   1   9   8      280.03      281.46     58.42 o 
   2   9   8      810.12      877.47     55.37 o 
   3   9   8     1437.63     1409.61     74.66 o 
   4   9   8      203.42      148.48     26.54 o 
   5   9   8      467.95      417.22     62.57 o 
   6   9   8        2.98       17.96     21.20 o 
  -6  10   8       99.22       17.43     18.69 o 
  -5  10   8     1181.52     1118.86    113.11 o 
  -4  10   8       18.78      -30.82     30.82 o 
  -3  10   8      298.22      255.07     34.52 o 
  -2  10   8       14.31       21.22     16.03 o 
  -1  10   8     1100.90     1059.18     68.04 o 
   0  10   8        0.02       -7.01     29.05 o 
   1  10   8     1026.01     1060.90     67.50 o 
   2  10   8        5.56      -26.34     26.34 o 
   3  10   8       46.41      -20.01     20.01 o 
   4  10   8      282.59      325.72     66.64 o 
  -4  11   8        1.24       81.07     34.19 o 
  -3  11   8     1012.31      991.53     67.98 o 
  -2  11   8       60.15       39.56     18.30 o 
  -1  11   8     1238.14     1108.23     73.43 o 
   0  11   8       68.19       65.72     21.90 o 
   1  11   8       25.31       60.08     33.81 o 
   2  11   8      103.20       51.43     33.12 o 
  -3  12   8        4.77       36.92     35.31 o 
  -2  12   8       71.67       95.83     24.98 o 
  -1  12   8      145.19      128.83     28.02 o 
   0  12   8        1.19      -33.56     33.56 o 
 -11   0   9       13.52       13.90     21.61 o 
  -9   0   9      291.56      317.66     36.79 o 
  -7   0   9     3952.46     3947.73     87.26 o 
  -5   0   9     1099.82     1091.31     33.22 o 
  -3   0   9     1212.73     1237.54     59.67 o 
  -1   0   9      435.78      436.34     45.55 o 
   1   0   9     4796.93     4378.93    110.53 o 
   3   0   9     1528.34     1543.36     56.67 o 
   5   0   9      968.28      948.80     90.81 o 
   7   0   9      937.51      673.57     88.38 o 
 -12   1   9       22.08       30.76     25.06 o 
 -11   1   9      726.01      824.95     68.31 o 
 -10   1   9       39.58       31.98     12.34 o 
  -9   1   9      314.69      343.95     26.85 o 
  -8   1   9      197.31      192.87     19.24 o 
  -7   1   9      240.42      235.21     20.35 o 
  -6   1   9      711.90      745.96     36.46 o 
  -5   1   9     1658.39     1657.54     41.36 o 
  -4   1   9      788.05      833.39     35.46 o 
  -3   1   9     2703.77     2680.08     98.71 o 
  -2   1   9      794.14      761.95     34.01 o 
  -1   1   9     4099.22     3992.66     79.03 o 
   0   1   9      366.21      385.18     30.54 o 
   1   1   9       79.67       81.15     13.12 o 
   2   1   9      567.34      513.72     24.64 o 
   3   1   9      190.73      194.64     15.09 o 
   4   1   9      192.29      199.77     11.34 o 
   5   1   9     1145.21     1233.34     61.19 o 
   6   1   9       22.89        0.82     14.38 o 
   7   1   9     1260.93     1237.84     84.07 o 
   8   1   9      496.99      612.89     51.94 o 
 -12   2   9      282.84      286.92     64.74 o 
 -11   2   9      961.17      975.59     75.51 o 
 -10   2   9     1270.17     1269.15     83.42 o 
  -9   2   9     1035.51     1026.78     73.05 o 
  -8   2   9      897.31      909.47     94.96 o 
  -7   2   9       67.80       72.28     10.69 o 
  -6   2   9     1510.98     1548.17     59.49 o 
  -5   2   9      333.13      287.34     28.00 o 
  -4   2   9     3735.02     3830.78     87.96 o 
  -3   2   9        3.42       -0.04      6.88 o 
  -2   2   9      413.92      408.59     19.68 o 
  -1   2   9     1274.50     1186.76     41.48 o 
   0   2   9     1412.35     1422.69     41.00 o 
   1   2   9     4970.18     5029.95     91.04 o 
   2   2   9      113.94       89.56     10.79 o 
   3   2   9     1176.70     1202.73     29.92 o 
   4   2   9      877.81      910.14     39.21 o 
   5   2   9        3.72       -5.01     13.08 o 
   6   2   9      817.69      830.81     55.20 o 
   7   2   9       75.95      118.44     30.65 o 
   8   2   9      207.97      161.56     85.93 o 
 -12   3   9      121.08      115.07     45.73 o 
 -11   3   9      102.11       30.36     70.13 o 
 -10   3   9     2447.27     2497.38    116.99 o 
  -9   3   9      149.19      116.65     38.47 o 
  -8   3   9     3216.94     3115.03    175.82 o 
  -7   3   9      143.68      116.78     38.12 o 
  -6   3   9     1545.27     1382.70    109.88 o 
  -5   3   9      130.11      121.09     35.15 o 
  -4   3   9      180.72      210.96     42.66 o 
  -3   3   9      170.64      143.73     19.11 o 
  -2   3   9      831.07      800.11     42.08 o 
  -1   3   9     2309.77     2193.68     49.28 o 
   0   3   9     5819.46     5680.50     91.95 o 
   1   3   9     2756.02     2599.48     64.26 o 
   2   3   9     2497.81     2572.13     58.47 o 
   3   3   9       10.41        5.27      4.09 o 
   4   3   9     1263.09     1221.76     62.80 o 
   5   3   9      477.09      479.91     40.54 o 
   6   3   9        0.30        0.84     15.06 o 
   7   3   9      319.12      298.17     36.43 o 
   8   3   9      427.58      404.14     76.69 o 
 -11   4   9        0.57      -23.59     23.59 o 
 -10   4   9       65.51       81.98     37.19 o 
  -9   4   9      114.97       59.49     31.94 o 
  -8   4   9        2.45       -3.40     26.48 o 
  -7   4   9       47.86       -3.75     23.24 o 
  -6   4   9      782.50      886.90     91.27 o 
  -5   4   9       14.52       37.29     24.74 o 
  -4   4   9     6250.38     6416.04    217.66 o 
  -3   4   9      153.02      142.12     11.29 o 
  -2   4   9     5317.55     5237.49    106.88 o 
  -1   4   9      433.53      417.06     30.94 o 
   0   4   9      788.77      749.92     41.09 o 
   1   4   9      601.01      612.02     49.05 o 
   2   4   9       68.03       68.38     12.70 o 
   3   4   9       62.68       42.90      8.80 o 
   4   4   9     2482.01     2459.39    110.74 o 
   5   4   9       30.63       31.10     33.22 o 
   6   4   9     2359.75     2379.80    117.86 o 
   7   4   9        2.96        9.48     12.60 o 
   8   4   9      865.49      997.84    113.25 o 
 -10   5   9      378.65      413.00     75.58 o 
  -9   5   9      113.73      128.05     45.27 o 
  -8   5   9     2281.69     2107.81    151.85 o 
  -7   5   9       21.32      -23.69     28.46 o 
  -6   5   9     2303.09     2371.50    146.39 o 
  -5   5   9     1183.93     1127.53    109.94 o 
  -4   5   9      284.25      253.54     30.99 o 
  -3   5   9      206.06      260.71     31.27 o 
  -2   5   9       68.93       66.83     12.80 o 
  -1   5   9      406.86      409.98     31.51 o 
   0   5   9     2475.63     2376.56     62.93 o 
   1   5   9       22.51       26.74     19.10 o 
   2   5   9      309.80      292.88     24.32 o 
   3   5   9      625.07      590.66     31.71 o 
   4   5   9      993.17     1052.07     74.58 o 
   5   5   9     2041.76     1949.75    105.02 o 
   6   5   9        4.14      -17.30     21.86 o 
   7   5   9     2072.13     2175.76    161.14 o 
   8   5   9       89.87      135.01     41.98 o 
  -9   6   9      492.96      457.89     76.86 o 
  -8   6   9        3.89       36.38     27.12 o 
  -7   6   9      762.31      753.65     93.73 o 
  -6   6   9      326.82      284.35     57.72 o 
  -5   6   9     1489.28     1499.87     53.88 o 
  -4   6   9      524.66      574.38     33.97 o 
  -3   6   9       98.24       64.55     15.60 o 
  -2   6   9       19.24       14.28     18.02 o 
  -1   6   9      233.46      195.49     23.46 o 
   0   6   9     1104.74     1075.30     51.28 o 
   1   6   9     1289.38     1296.84     55.19 o 
   2   6   9      577.37      544.06     52.43 o 
   3   6   9     1089.29     1008.89     73.27 o 
   4   6   9      191.35      235.11     38.05 o 
   5   6   9      149.83      165.14     34.41 o 
   6   6   9      118.33      158.53     55.93 o 
   7   6   9       97.16      152.34     44.79 o 
  -8   7   9       53.88       66.56     30.39 o 
  -7   7   9      434.01      450.91     75.63 o 
  -6   7   9      145.47      232.92     51.64 o 
  -5   7   9     1849.18     1786.97    131.00 o 
  -4   7   9      161.06      121.03     21.34 o 
  -3   7   9      444.61      441.47     30.84 o 
  -2   7   9      455.18      402.40     38.55 o 
  -1   7   9     1650.53     1772.56     69.15 o 
   0   7   9      165.85      167.13     23.23 o 
   1   7   9      647.14      611.98     39.77 o 
   2   7   9        9.92      -27.21     39.82 o 
   3   7   9     1123.95     1252.50     84.61 o 
   4   7   9      405.75      408.54     50.99 o 
   5   7   9      685.95      708.25     67.14 o 
   6   7   9        1.97      -23.72     23.77 o 
  -8   8   9       40.01        6.45     23.72 o 
  -7   8   9      938.70      998.03    110.36 o 
  -6   8   9        1.13       -1.02     26.53 o 
  -5   8   9     1035.09      999.77    101.41 o 
  -4   8   9      768.56      663.17     78.70 o 
  -3   8   9        7.26        2.96      8.69 o 
  -2   8   9     1463.53     1313.71     70.77 o 
  -1   8   9      669.36      674.66     57.71 o 
   0   8   9       78.72       75.87     16.73 o 
   1   8   9      665.53      627.89     42.73 o 
   2   8   9      253.03      206.58     37.08 o 
   3   8   9      893.06      930.63     76.29 o 
   4   8   9       11.28       11.80     15.21 o 
   5   8   9      131.17       71.32     29.96 o 
  -7   9   9       30.09       65.99     34.03 o 
  -6   9   9      222.24      222.78     56.04 o 
  -5   9   9      485.61      484.77     75.34 o 
  -4   9   9        2.63        4.13     10.51 o 
  -3   9   9     1025.72      957.58     69.53 o 
  -2   9   9        2.62        9.67     22.73 o 
  -1   9   9      649.94      620.56     51.49 o 
   0   9   9     3367.83     3411.37    179.79 o 
   1   9   9       15.60       28.71     15.65 o 
   2   9   9     1796.76     1876.04    108.68 o 
   3   9   9       18.11       -3.17     21.83 o 
   4   9   9      540.64      484.05     80.61 o 
  -5  10   9        2.52      -25.17     25.17 o 
  -4  10   9     1515.92     1557.61    130.49 o 
  -3  10   9       15.66       12.41     13.63 o 
  -2  10   9      668.71      669.76     55.75 o 
  -1  10   9      196.93      155.01     28.50 o 
   0  10   9      924.58      921.26     64.72 o 
   1  10   9      484.22      499.87     79.68 o 
   2  10   9      195.31      150.28     46.10 o 
   4  10   9      504.51      562.76     88.97 o 
  -4  11   9        0.73       11.41     19.36 o 
  -3  11   9       83.74       36.95     27.95 o 
  -2  11   9      339.85      363.82     42.48 o 
  -1  11   9      115.88       83.61     24.04 o 
   0  11   9     1283.17     1332.42     81.30 o 
   1  11   9      214.57      179.64     53.84 o 
  -2  12   9      677.37      762.11     93.06 o 
  -1  12   9       36.53       34.91     35.96 o 
   0  12   9      655.95      605.09     89.63 o 
 -10   0  10      911.93     1118.72    115.39 o 
  -8   0  10       36.52       -5.65     23.75 o 
  -6   0  10     2361.35     2366.52    108.05 o 
  -4   0  10     2276.66     2279.70     85.55 o 
  -2   0  10     6214.26     6001.48    141.74 o 
   0   0  10    12923.28    13101.82    317.12 o 
   2   0  10     1899.10     1804.64    149.71 o 
   4   0  10      163.20      196.36     41.59 o 
   6   0  10     2607.77     2847.84    171.00 o 
 -11   1  10       53.36        2.40     31.62 o 
 -10   1  10      887.92      902.53     74.02 o 
  -9   1  10       49.82       40.28     14.24 o 
  -8   1  10       30.78       15.25     32.54 o 
  -7   1  10       35.69       25.81      9.35 o 
  -6   1  10     2889.36     2906.36     53.29 o 
  -5   1  10      208.61      198.38     12.80 o 
  -4   1  10       97.36       97.28     15.60 o 
  -3   1  10      172.98      156.31     17.63 o 
  -2   1  10      223.52      219.98     23.99 o 
  -1   1  10      219.34      256.16     32.36 o 
   0   1  10     4124.29     4062.62    104.89 o 
   1   1  10        0.51       -2.43      7.33 o 
   2   1  10     3970.66     3920.89     66.44 o 
   3   1  10      215.78      203.09     14.07 o 
   4   1  10     1511.81     1564.35     81.89 o 
   5   1  10      685.32      679.37     58.73 o 
   6   1  10       43.65        5.50     45.73 o 
   7   1  10       40.14       41.37     20.74 o 
 -11   2  10        9.93       29.79     21.89 o 
 -10   2  10      140.57      123.15     32.07 o 
  -9   2  10     1657.15     1674.41     95.70 o 
  -8   2  10      298.89      265.40     56.12 o 
  -7   2  10     4447.94     4666.83    211.42 o 
  -6   2  10       33.11       43.64     11.52 o 
  -5   2  10      432.98      426.83     27.66 o 
  -4   2  10     1916.06     1910.25     71.02 o 
  -3   2  10      695.15      683.96     24.98 o 
  -2   2  10     3624.27     3562.54     68.28 o 
  -1   2  10     1565.14     1507.64     59.13 o 
   0   2  10     1347.44     1317.94     35.91 o 
   1   2  10      996.49     1016.38     38.84 o 
   2   2  10       47.16       52.85     12.51 o 
   3   2  10     2888.14     2920.67     59.58 o 
   4   2  10       16.64       -1.44     12.07 o 
   5   2  10      611.60      547.98     55.18 o 
   6   2  10      556.02      579.27     58.32 o 
   7   2  10      101.28       55.94     57.60 o 
 -11   3  10      942.47      802.99     99.57 o 
 -10   3  10        4.48       36.70     19.26 o 
  -9   3  10      307.77      360.95     66.16 o 
  -8   3  10      614.97      598.21     81.92 o 
  -7   3  10      272.93      229.98     53.81 o 
  -6   3  10      174.38      146.25     28.51 o 
  -5   3  10     1327.61     1424.86     71.73 o 
  -4   3  10      461.70      463.97     35.41 o 
  -3   3  10     2259.59     2433.76     77.30 o 
  -2   3  10      299.07      299.78     21.68 o 
  -1   3  10      324.93      333.07     19.40 o 
   0   3  10      121.97      117.13     11.59 o 
   1   3  10     1120.98     1032.18     46.67 o 
   2   3  10        3.33       10.46      7.06 o 
   3   3  10      469.94      433.60     21.47 o 
   4   3  10      393.69      335.67     34.06 o 
   5   3  10     2573.74     2705.66    179.99 o 
   6   3  10        6.73      -16.19     16.37 o 
   7   3  10      804.95      827.78     72.89 o 
 -11   4  10      137.95      199.19     54.46 o 
 -10   4  10      163.10      245.34     59.97 o 
  -9   4  10     1351.90     1511.40    132.47 o 
  -8   4  10       30.23       38.50     27.76 o 
  -7   4  10     2006.09     2095.98    145.96 o 
  -6   4  10      202.38      166.93     43.72 o 
  -5   4  10     1109.83     1227.90    103.10 o 
  -4   4  10      426.77      414.27     45.21 o 
  -3   4  10       62.91       68.83     20.11 o 
  -2   4  10      600.53      570.94     38.32 o 
  -1   4  10      405.66      384.30     22.88 o 
   0   4  10       39.90       27.21      8.80 o 
   1   4  10     3407.41     3413.45     94.61 o 
   2   4  10       18.79       16.30      9.31 o 
   3   4  10      244.95      296.20     40.22 o 
   4   4  10        1.70        7.21     13.84 o 
   5   4  10      314.85      281.04     42.44 o 
   6   4  10       35.55       46.69     17.38 o 
   7   4  10       66.64       23.40     42.73 o 
  -9   5  10       80.63       36.28     28.25 o 
  -8   5  10      374.72      434.49     71.62 o 
  -7   5  10       17.11       21.85     22.17 o 
  -6   5  10     1177.20     1212.59    109.15 o 
  -5   5  10      846.74      930.94     92.90 o 
  -4   5  10       49.42       75.05     17.95 o 
  -3   5  10      503.59      590.77     25.43 o 
  -2   5  10       42.92       33.97     12.85 o 
  -1   5  10      984.87     1000.02     50.54 o 
   0   5  10        5.13       -0.90      8.37 o 
   1   5  10        8.34        2.31      9.82 o 
   2   5  10       95.52      131.22     29.04 o 
   3   5  10      586.79      508.73     52.17 o 
   4   5  10      357.57      371.91    101.96 o 
   5   5  10     2049.20     2032.04    112.13 o 
   6   5  10       65.11       48.03     33.39 o 
   7   5  10      112.19      141.45     31.10 o 
  -9   6  10      197.73      165.59     56.78 o 
  -8   6  10      337.35      380.87     71.46 o 
  -7   6  10      689.84      741.47     94.11 o 
  -6   6  10      742.54      665.46     85.83 o 
  -5   6  10     1489.30     1530.57    122.40 o 
  -4   6  10     2575.17     2525.05     91.49 o 
  -3   6  10        0.90        2.92      9.58 o 
  -2   6  10     2494.43     2498.17     69.36 o 
  -1   6  10      183.64      152.12     21.48 o 
   0   6  10     2198.53     2174.68     76.13 o 
   1   6  10     1211.90     1242.72     56.10 o 
   2   6  10       44.23       47.07     20.64 o 
   3   6  10      218.59      183.70     35.11 o 
   4   6  10      428.26      410.55     51.32 o 
   5   6  10      375.01      378.90     50.74 o 
   6   6  10      705.55      607.61     90.71 o 
   7   6  10        0.52       58.26     31.30 o 
  -8   7  10      689.17      868.67    105.91 o 
  -7   7  10       26.35       14.38     25.27 o 
  -6   7  10     2036.08     2212.31    156.43 o 
  -5   7  10      195.58      209.66     51.59 o 
  -4   7  10     1252.10     1288.34     51.91 o 
  -3   7  10      220.65      227.57     27.38 o 
  -2   7  10        1.03        1.80     15.46 o 
  -1   7  10        7.27       23.19     15.69 o 
   0   7  10     1365.43     1330.88     61.25 o 
   1   7  10        1.70        6.18     11.78 o 
   2   7  10     1922.84     1706.94    250.43 o 
   3   7  10       24.55        1.23     26.40 o 
   4   7  10     1526.06     1693.70    104.54 o 
   5   7  10      189.31      223.20     59.09 o 
   6   7  10        1.00      -15.80     15.80 o 
  -7   8  10       22.61       21.66     28.65 o 
  -6   8  10      265.50      281.73     62.11 o 
  -5   8  10      230.48      203.77     51.62 o 
  -4   8  10     1490.06     1410.58     72.73 o 
  -3   8  10       32.35       23.10      9.56 o 
  -2   8  10     1304.61     1348.55     73.83 o 
  -1   8  10       47.97       46.12     29.33 o 
   0   8  10      763.65      767.36     48.85 o 
   1   8  10     1447.66     1382.28     63.72 o 
   2   8  10       51.66       30.07     36.04 o 
   3   8  10      206.70      168.83     60.84 o 
   4   8  10       55.02       70.89     38.04 o 
   5   8  10      278.02      239.05     60.80 o 
  -6   9  10      467.40      372.22     73.41 o 
  -5   9  10      123.71      214.80     51.62 o 
  -4   9  10       43.09       78.87     29.08 o 
  -3   9  10      538.58      544.47     51.63 o 
  -2   9  10       78.14       55.73     18.78 o 
  -1   9  10      745.17      678.16     54.98 o 
   0   9  10      182.81      161.01     27.82 o 
   1   9  10      104.40       93.46     27.44 o 
   2   9  10      544.74      544.45     68.48 o 
   3   9  10       45.54      -11.32     26.37 o 
   4   9  10      159.03      155.04     50.63 o 
  -5  10  10       70.55       80.40     35.58 o 
  -4  10  10       11.45      -13.95     20.70 o 
  -3  10  10       75.17       48.11     30.92 o 
  -2  10  10      214.78      212.68     33.26 o 
  -1  10  10      704.37      719.17     59.06 o 
   0  10  10      115.70      126.18     41.12 o 
   1  10  10      912.93      871.18    104.76 o 
   3  10  10      920.87     1094.68    130.09 o 
  -3  11  10      813.64      882.27    102.27 o 
  -2  11  10        1.07      -17.92     17.92 o 
  -1  11  10      634.91      621.71     58.38 o 
   0  11  10      160.93      128.54     43.13 o 
  -9   0  11     3431.84     3289.13    198.65 o 
  -7   0  11     1814.99     2006.00    142.67 o 
  -5   0  11     1304.49     1307.99     68.02 o 
  -3   0  11      869.44      850.43     83.64 o 
  -1   0  11      117.98      104.41     31.43 o 
   1   0  11     1710.70     1622.03     75.73 o 
   3   0  11     3362.62     3150.10    180.90 o 
   5   0  11      128.34      156.65     29.89 o 
   7   0  11      258.21      303.79     61.66 o 
 -10   1  11        1.30        0.77     16.09 o 
  -9   1  11       99.21       92.47     25.29 o 
  -8   1  11       53.48       24.14     20.60 o 
  -7   1  11       31.72       -6.21     27.74 o 
  -6   1  11      643.16      592.74     23.32 o 
  -5   1  11      363.67      366.50     26.78 o 
  -4   1  11      464.12      442.98     29.63 o 
  -3   1  11      506.83      510.30     46.68 o 
  -2   1  11      155.80      181.40     30.86 o 
  -1   1  11     1843.12     1677.39    131.31 o 
   0   1  11     3852.39     3920.05    130.45 o 
   1   1  11       70.64       77.57     19.89 o 
   2   1  11        6.13        7.28      6.36 o 
   3   1  11        0.62       -2.61     11.64 o 
   4   1  11       10.42       27.63     16.94 o 
   5   1  11      577.62      620.97     58.11 o 
   6   1  11       27.94      -16.99     16.99 o 
   7   1  11     2214.43     2465.33    172.92 o 
 -10   2  11      712.74      786.29     71.05 o 
  -9   2  11       84.69      151.90     68.81 o 
  -8   2  11      793.12      771.35     93.30 o 
  -7   2  11      527.59      567.88     84.12 o 
  -6   2  11      218.81      224.80     23.52 o 
  -5   2  11      631.90      652.39     35.62 o 
  -4   2  11     1239.97     1315.19     50.02 o 
  -3   2  11       86.11       71.44      9.34 o 
  -2   2  11     1062.27     1033.71     52.57 o 
  -1   2  11      463.23      401.86     33.06 o 
   0   2  11     1201.97     1171.84     74.73 o 
   1   2  11      711.24      623.56     31.52 o 
   2   2  11      613.39      628.54     40.30 o 
   3   2  11     1570.74     1648.97     82.37 o 
   4   2  11      157.96      181.66     30.30 o 
   5   2  11      448.19      419.44     48.63 o 
   6   2  11     1020.83      996.52     76.53 o 
   7   2  11       23.15      -32.74     32.74 o 
 -10   3  11        4.35        7.02     27.40 o 
  -9   3  11       32.77       22.70     31.19 o 
  -8   3  11     1002.25     1050.24    110.30 o 
  -7   3  11       11.98       -9.85     27.84 o 
  -6   3  11     3167.38     3121.86    163.35 o 
  -5   3  11       63.35       55.23     24.57 o 
  -4   3  11      937.09     1027.61     53.66 o 
  -3   3  11       27.99       47.38     10.34 o 
  -2   3  11      810.72      816.95     35.67 o 
  -1   3  11      272.50      290.23     22.06 o 
   0   3  11     1994.66     2151.47     78.48 o 
   1   3  11      148.33      147.47     17.44 o 
   2   3  11     1049.20     1080.07     62.75 o 
   3   3  11        1.12       11.24     21.06 o 
   4   3  11     3636.67     3658.45    227.17 o 
   5   3  11      309.52      414.88     48.62 o 
   6   3  11      565.47      638.55    154.06 o 
   7   3  11       14.02       81.60     36.01 o 
  -9   4  11      136.79      146.55     43.85 o 
  -8   4  11      511.92      533.74     81.15 o 
  -7   4  11       84.79       26.91     22.57 o 
  -6   4  11       71.45       62.57     40.87 o 
  -5   4  11      680.83      593.01     49.02 o 
  -4   4  11     2375.81     2363.17    101.58 o 
  -3   4  11       70.00       54.12     17.05 o 
  -2   4  11     7256.60     7319.25    143.54 o 
  -1   4  11      265.21      256.43     19.75 o 
   0   4  11     2713.95     2758.89     63.91 o 
   1   4  11        8.89       14.43      8.07 o 
   2   4  11       41.38       31.91     25.17 o 
   3   4  11      475.10      425.28     37.67 o 
   4   4  11      575.52      592.50     62.40 o 
   5   4  11        0.91       43.07     18.97 o 
   6   4  11      560.47      637.26     63.79 o 
   7   4  11      172.74      254.23     60.27 o 
  -9   5  11       87.13      152.82     46.80 o 
  -8   5  11     1700.84     1710.08    144.20 o 
  -7   5  11       71.06      135.50     43.26 o 
  -6   5  11     1430.76     1492.51     74.00 o 
  -5   5  11      686.84      665.24     50.00 o 
  -4   5  11      425.04      435.18     48.27 o 
  -3   5  11     1611.18     1573.04     67.15 o 
  -2   5  11       58.57       47.90     17.71 o 
  -1   5  11     2829.24     2787.45     78.94 o 
   0   5  11      145.59      142.56     21.22 o 
   1   5  11       43.38       25.49     15.81 o 
   2   5  11     1704.66     1663.27    132.77 o 
   3   5  11      174.96      148.48     33.64 o 
   4   5  11      869.38     1076.14     82.62 o 
   5   5  11      556.77      727.71     96.14 o 
   6   5  11       99.64       84.73     38.10 o 
  -8   6  11      153.52      191.85     52.31 o 
  -7   6  11     1065.56      961.06    108.83 o 
  -6   6  11       55.24       43.02     25.35 o 
  -5   6  11     1130.68     1121.60     63.73 o 
  -4   6  11      473.26      506.40     55.22 o 
  -3   6  11      725.98      769.75     48.21 o 
  -2   6  11      354.09      343.59     30.95 o 
  -1   6  11      884.46      873.97     51.33 o 
   0   6  11        4.34       23.76     12.55 o 
   1   6  11     1356.53     1383.64     61.35 o 
   2   6  11       82.62       72.04     26.75 o 
   3   6  11     1142.82     1142.98     84.68 o 
   4   6  11       11.86       21.81     18.78 o 
   5   6  11      117.61      139.67     49.21 o 
  -7   7  11       10.13       11.54     22.54 o 
  -6   7  11      159.10      162.78     46.77 o 
  -5   7  11     1186.80     1184.07    113.86 o 
  -4   7  11       93.43       71.01     19.63 o 
  -3   7  11      826.34      912.25     48.57 o 
  -2   7  11       66.25       49.28     12.05 o 
  -1   7  11      996.25      945.69     55.56 o 
   0   7  11      172.99      193.38     25.94 o 
   1   7  11      333.88      341.12     46.25 o 
   2   7  11        8.68        4.03     22.45 o 
   3   7  11        4.76      -23.28     23.28 o 
   4   7  11      201.53      306.09     67.04 o 
   5   7  11      858.85      877.18    113.44 o 
  -6   8  11      156.72      200.05     55.21 o 
  -5   8  11      614.67      563.03     80.72 o 
  -4   8  11        2.00        8.48     12.96 o 
  -3   8  11       14.12        8.72      9.36 o 
  -2   8  11       34.54       31.63     13.00 o 
  -1   8  11      273.09      261.57     30.82 o 
   0   8  11        2.13        5.69     18.45 o 
   1   8  11      345.08      304.38     88.40 o 
   2   8  11      166.23      165.76     35.89 o 
   3   8  11     1241.27     1450.12    148.88 o 
   4   8  11       33.24      -15.26     33.04 o 
  -5   9  11       95.12      123.53     41.15 o 
  -4   9  11      241.54      250.54     54.67 o 
  -3   9  11      263.04      301.03     37.91 o 
  -2   9  11       52.07       68.66     21.93 o 
  -1   9  11     1222.46     1269.05     76.51 o 
   0   9  11      345.12      230.27     54.62 o 
   1   9  11       86.53      118.38     29.27 o 
   2   9  11      211.78      201.65     62.19 o 
   3   9  11       77.51       55.63     28.94 o 
  -4  10  11      157.77      160.34     46.42 o 
  -3  10  11       68.90      106.61     38.47 o 
  -2  10  11     1331.74     1299.02     79.95 o 
  -1  10  11      216.93      221.52     33.32 o 
   0  10  11      350.58      434.31     73.54 o 
  -3  11  11        3.82       22.38     26.21 o 
  -2  11  11      295.86      232.90     50.65 o 
  -1  11  11       52.11       78.66     30.71 o 
  -8   0  12     3062.46     2891.40    182.24 o 
  -6   0  12       81.12       48.24     26.80 o 
  -4   0  12      210.90      170.30     44.60 o 
  -2   0  12      790.02      935.57     93.68 o 
   0   0  12      400.68      405.28     65.33 o 
   2   0  12     1014.34     1153.66    112.66 o 
   4   0  12      130.73       95.23     34.40 o 
  -9   1  12      147.57      135.26     31.38 o 
  -8   1  12     1254.53     1404.54     90.88 o 
  -7   1  12      326.89      323.33     60.80 o 
  -6   1  12     2276.91     2322.39     88.08 o 
  -5   1  12       15.03        2.03     12.97 o 
  -4   1  12     3017.69     3267.59    120.18 o 
  -3   1  12     2219.13     2209.34    133.56 o 
  -2   1  12       76.97      106.45     24.96 o 
  -1   1  12     3117.97     3358.02    125.68 o 
   0   1  12      702.75      747.68     61.50 o 
   1   1  12      447.57      409.39     46.63 o 
   2   1  12     1183.02     1194.07     64.49 o 
   3   1  12      101.99      122.98     29.16 o 
   4   1  12     1671.37     1717.67     77.28 o 
   5   1  12       30.48       -1.30     13.66 o 
   6   1  12      363.00      385.23     65.30 o 
  -9   2  12       99.78      135.56     31.22 o 
  -8   2  12      334.43      266.33     66.74 o 
  -7   2  12     2902.13     3139.28    184.57 o 
  -6   2  12        0.27        5.15     16.02 o 
  -5   2  12      110.42      102.93     23.06 o 
  -4   2  12       13.61       17.26     16.56 o 
  -3   2  12      435.78      441.08     37.64 o 
  -2   2  12        8.62        7.24     21.83 o 
  -1   2  12      192.65      181.90     24.37 o 
   0   2  12       13.82        5.12     11.62 o 
   1   2  12     1618.52     1640.46     89.06 o 
   2   2  12       13.75       -1.38     11.38 o 
   3   2  12     1400.48     1439.31     67.06 o 
   4   2  12       53.21       15.87     25.62 o 
   5   2  12      534.97      526.67     54.96 o 
   6   2  12      111.22       90.97     35.05 o 
  -9   3  12      473.39      503.38     83.10 o 
  -8   3  12      133.77      165.64     49.61 o 
  -7   3  12        2.31       17.05     28.91 o 
  -6   3  12      234.91      243.00     35.79 o 
  -5   3  12     1997.60     2105.48     82.29 o 
  -4   3  12      565.00      495.92     39.81 o 
  -3   3  12     3403.73     3326.67    100.55 o 
  -2   3  12      314.84      310.87     30.94 o 
  -1   3  12     4382.41     4331.92    185.54 o 
   0   3  12        4.04        7.19     10.47 o 
   1   3  12     1583.31     1563.55     50.47 o 
   2   3  12       64.99       72.88     15.57 o 
   3   3  12      122.78      109.84     24.36 o 
   4   3  12      276.94      290.58     38.95 o 
   5   3  12      996.96     1066.65     78.79 o 
   6   3  12       17.30       80.80     35.74 o 
  -8   4  12      231.86      293.37     66.05 o 
  -7   4  12     1013.43     1025.29    111.29 o 
  -6   4  12      349.01      288.17     64.21 o 
  -5   4  12     1237.75     1222.82     72.81 o 
  -4   4  12        3.20       -6.32     19.75 o 
  -3   4  12     1099.77     1147.86     60.00 o 
  -2   4  12       24.16       21.50     12.86 o 
  -1   4  12      485.40      454.07     38.68 o 
   0   4  12       81.46       68.69     15.87 o 
   1   4  12      743.03      798.17     46.58 o 
   2   4  12      202.20      244.23     32.12 o 
   3   4  12      765.53      829.73     53.23 o 
   4   4  12      322.36      383.87     46.30 o 
   5   4  12      957.80     1063.30    123.85 o 
  -8   5  12       19.22       31.89     29.34 o 
  -7   5  12      209.53      342.10     65.46 o 
  -6   5  12      282.57      324.67     62.57 o 
  -5   5  12      781.86      747.29     56.45 o 
  -4   5  12      622.69      641.29     52.29 o 
  -3   5  12     1679.00     1687.84     72.92 o 
  -2   5  12      176.73      173.93     24.22 o 
  -1   5  12     2825.46     2957.78    108.54 o 
   0   5  12        8.16        1.88     10.17 o 
   1   5  12      887.08      899.60     60.05 o 
   2   5  12      295.44      292.65     43.93 o 
   3   5  12       79.09       45.95     28.31 o 
   4   5  12     1339.34     1518.06    147.89 o 
  -7   6  12       45.03       68.11     35.66 o 
  -6   6  12      149.18      120.96     46.00 o 
  -5   6  12      399.81      337.44     62.09 o 
  -4   6  12      257.61      276.59     35.00 o 
  -3   6  12      335.59      366.00     35.96 o 
  -2   6  12     1883.08     2016.94     81.10 o 
  -1   6  12       23.60       22.26     11.65 o 
   0   6  12      602.18      634.65     44.57 o 
   1   6  12      499.96      491.49     55.66 o 
   2   6  12       12.40       -1.16     51.15 o 
   3   6  12      624.57      609.51     65.22 o 
   4   6  12       25.33       88.27     43.21 o 
  -6   7  12     2453.56     2527.72    176.22 o 
  -5   7  12       15.31       41.74     28.35 o 
  -4   7  12      624.94      697.05     86.90 o 
  -3   7  12       12.63       10.38     19.76 o 
  -2   7  12      722.75      697.19     41.48 o 
  -1   7  12       86.56       93.24     16.37 o 
   0   7  12      231.21      187.55     37.81 o 
   1   7  12      279.51      242.83     41.73 o 
   2   7  12     1216.10     1222.28    149.73 o 
   3   7  12        0.01      -38.23     38.23 o 
  -6   8  12       75.59       96.41     45.49 o 
  -5   8  12       81.36       94.61     37.70 o 
  -4   8  12      326.74      293.08     62.51 o 
  -3   8  12       73.78      103.36     24.89 o 
  -2   8  12     1565.52     1751.07     72.87 o 
  -1   8  12      206.48      238.32     39.59 o 
   0   8  12     1101.58     1094.38    197.72 o 
   1   8  12      181.15      156.14    101.87 o 
   2   8  12      288.60      230.62     63.21 o 
  -4   9  12      423.15      488.95     77.43 o 
  -3   9  12       35.00       50.71     30.74 o 
  -2   9  12       47.19       -2.27     14.60 o 
  -1   9  12     1053.79     1146.27    111.29 o 
   0   9  12       21.92        1.82     18.07 o 
  -3  10  12       77.03       69.53     28.99 o 
  -2  10  12       74.92       58.79     29.48 o 
  -1  10  12       56.90       44.71     27.23 o 
  -9   0  13      557.25      477.87     85.49 o 
  -7   0  13     3511.48     3725.18    209.76 o 
  -5   0  13      635.44      782.89     92.39 o 
  -3   0  13      883.17      805.51     91.94 o 
  -1   0  13      278.42      241.76     55.02 o 
   1   0  13        6.47       24.34     28.41 o 
   3   0  13     3252.27     3507.54    211.16 o 
  -9   1  13      816.19      771.13    102.99 o 
  -8   1  13       16.33      -10.86     15.06 o 
  -7   1  13      422.55      343.68     69.80 o 
  -6   1  13      831.27      908.44     58.17 o 
  -5   1  13       99.03       94.02     29.07 o 
  -4   1  13       11.16       -3.56     12.49 o 
  -3   1  13      915.42      948.59     56.57 o 
  -2   1  13       66.94       97.66     27.70 o 
  -1   1  13     3850.58     3705.01    153.50 o 
   0   1  13        1.27       -5.91     13.01 o 
   1   1  13      482.46      446.19     38.70 o 
   2   1  13        4.27        2.61     19.67 o 
   3   1  13      401.04      432.82     54.16 o 
   4   1  13       47.44       30.85     52.81 o 
  -8   2  13      787.85      886.55    108.00 o 
  -7   2  13      779.07      825.16    100.08 o 
  -6   2  13      100.56      115.59     27.16 o 
  -5   2  13     2318.38     2425.57     92.78 o 
  -4   2  13        2.73      -15.14     20.68 o 
  -3   2  13     1298.39     1362.07     67.74 o 
  -2   2  13      163.52      178.98     25.82 o 
  -1   2  13       91.33       72.50     25.12 o 
   0   2  13      566.24      642.75     45.68 o 
   1   2  13      627.33      637.24     47.07 o 
   2   2  13      719.04      729.31     68.59 o 
   3   2  13      965.77      943.56    106.30 o 
   4   2  13       99.68       77.29     40.88 o 
  -8   3  13       73.86       93.33     42.78 o 
  -7   3  13       13.09       -7.66     29.50 o 
  -6   3  13     1415.52     1454.78    114.43 o 
  -5   3  13        2.96       15.37     24.24 o 
  -4   3  13     1523.65     1465.72     71.71 o 
  -3   3  13        2.46       11.13     12.98 o 
  -2   3  13     1901.30     1808.26    104.33 o 
  -1   3  13      166.58      167.99     24.54 o 
   0   3  13      455.07      424.93     37.50 o 
   1   3  13      180.44      145.11     23.53 o 
   2   3  13     1273.20     1338.56     91.66 o 
   3   3  13       40.79        6.16     25.76 o 
  -8   4  13     1250.22     1134.17    123.50 o 
  -7   4  13        0.68        8.22     26.69 o 
  -6   4  13      325.96      269.80     37.82 o 
  -5   4  13        7.52        8.32     12.41 o 
  -4   4  13      235.35      253.30     31.34 o 
  -3   4  13      843.99      735.46     50.64 o 
  -2   4  13     2148.03     2192.27     99.50 o 
  -1   4  13        3.12       11.45     13.61 o 
   0   4  13     1148.04     1195.62     61.92 o 
   1   4  13        0.37      -19.99     19.99 o 
   2   4  13      710.49      774.54     71.97 o 
   3   4  13      345.89      362.85     74.11 o 
  -7   5  13       40.92      105.16     42.92 o 
  -6   5  13      322.91      339.85     65.54 o 
  -5   5  13      440.98      399.85     44.66 o 
  -4   5  13      453.39      487.46     42.47 o 
  -3   5  13     1158.62     1256.95     79.49 o 
  -2   5  13      617.53      642.37     47.69 o 
  -1   5  13     1631.41     1645.83     84.54 o 
   0   5  13        2.33        9.35      9.83 o 
   1   5  13      725.07      723.51     68.86 o 
   2   5  13      425.30      308.58     70.25 o 
   3   5  13      358.48      364.24     78.93 o 
  -6   6  13        1.15      -31.22     31.22 o 
  -5   6  13     1963.59     2055.69    153.51 o 
  -4   6  13       76.99       73.34     40.03 o 
  -3   6  13      511.51      499.49     43.21 o 
  -2   6  13      600.73      607.68     46.99 o 
  -1   6  13        0.26       12.17     12.38 o 
   0   6  13      556.27      512.83     58.78 o 
   1   6  13        4.20      -24.18     54.05 o 
   2   6  13      279.64      303.54     47.37 o 
  -6   7  13       21.62       61.93     33.63 o 
  -5   7  13       32.92      112.45     44.87 o 
  -4   7  13        7.49       71.13     32.61 o 
  -3   7  13      904.85     1027.46     70.33 o 
  -2   7  13       35.22       58.76     16.44 o 
  -1   7  13     1989.63     1964.81     72.53 o 
   0   7  13       64.82       83.82     22.48 o 
   1   7  13      921.80     1019.88    112.66 o 
  -5   8  13      365.55      369.46     71.51 o 
  -4   8  13       35.84       98.12     37.00 o 
  -3   8  13      473.62      526.81     75.50 o 
  -2   8  13        2.22       24.96     17.91 o 
  -1   8  13        3.27        7.24     30.24 o 
   0   8  13       33.13       20.61     23.37 o 
  -4   9  13       88.99       12.42     22.57 o 
  -3   9  13       84.57       20.48     24.50 o 
  -2   9  13        2.81       -8.96     31.20 o 
  -1   9  13      500.91      449.11     75.45 o 
  -8   0  14     1730.28     1948.49    161.47 o 
  -6   0  14       13.93       28.21     19.26 o 
  -4   0  14      267.31      239.64     59.41 o 
  -2   0  14     1536.63     1480.05    131.56 o 
   0   0  14     3549.24     3796.79    214.64 o 
   2   0  14     1681.06     1983.99    163.61 o 
  -7   1  14      470.77      492.27     80.91 o 
  -6   1  14     1188.31     1295.65     71.79 o 
  -5   1  14      406.58      341.84     37.58 o 
  -4   1  14     2295.03     2307.39     93.43 o 
  -3   1  14      653.86      608.20     47.92 o 
  -2   1  14      628.37      608.82     48.49 o 
  -1   1  14      885.75      802.50     54.22 o 
   0   1  14       49.94       28.80     14.19 o 
   1   1  14      610.40      708.43     49.37 o 
   2   1  14      184.91      229.49     40.03 o 
  -7   2  14      536.30      558.80     86.49 o 
  -6   2  14        4.05      -20.96     20.96 o 
  -5   2  14     1310.66     1356.86     86.80 o 
  -4   2  14       39.99        9.95     16.07 o 
  -3   2  14      761.75      824.59     55.90 o 
  -2   2  14     1263.75     1313.19     68.96 o 
  -1   2  14      147.73      150.41     24.63 o 
   0   2  14      168.07      232.02     29.59 o 
   1   2  14       22.45      -11.73     30.29 o 
   2   2  14      139.48      154.65     34.63 o 
  -7   3  14      503.78      575.77     88.11 o 
  -6   3  14      252.97      236.23     38.22 o 
  -5   3  14      340.62      266.92     37.32 o 
  -4   3  14      230.93      250.22     31.93 o 
  -3   3  14      324.84      284.00     33.86 o 
  -2   3  14        0.86        0.34     15.58 o 
  -1   3  14      456.38      446.16     40.09 o 
   0   3  14        1.12       27.97     15.89 o 
   1   3  14     1441.10     1350.85     95.41 o 
   2   3  14      289.52      335.16     71.28 o 
  -7   4  14     1329.11     1417.61    137.29 o 
  -6   4  14        0.32        0.37     25.86 o 
  -5   4  14      750.54      857.33     82.49 o 
  -4   4  14        7.04      -10.09     14.20 o 
  -3   4  14     1206.24     1198.23     67.47 o 
  -2   4  14        6.66       21.17     14.81 o 
  -1   4  14      241.72      256.86     31.21 o 
   0   4  14        5.19       -3.06     21.57 o 
   1   4  14      347.83      363.75     51.09 o 
   2   4  14       29.00      -35.50     35.50 o 
  -6   5  14       23.25      -22.17     23.45 o 
  -5   5  14        1.56      -19.49     27.12 o 
  -4   5  14      216.50      226.85     32.42 o 
  -3   5  14        5.63       19.90     29.02 o 
  -2   5  14      171.36      150.37     26.36 o 
  -1   5  14      223.06      159.42     25.65 o 
   0   5  14        4.56      -24.99     37.41 o 
   1   5  14      854.42      857.61    105.78 o 
  -5   6  14       25.35       -2.78     21.61 o 
  -4   6  14       21.26      -26.64     29.58 o 
  -3   6  14      637.38      617.92     50.25 o 
  -2   6  14     1781.34     1919.74     85.62 o 
  -1   6  14       24.09       -9.53     23.02 o 
   0   6  14      554.90      438.13     77.16 o 
   1   6  14        0.48      -14.78     25.33 o 
  -5   7  14       46.08       -0.59     17.00 o 
  -4   7  14     1050.60     1043.12    113.01 o 
  -3   7  14       26.11       50.57     29.48 o 
  -2   7  14       53.57      122.10     27.35 o 
  -1   7  14       11.99       -2.81     23.80 o 
   0   7  14        0.92       22.44     26.64 o 
  -4   8  14       12.48      -22.92     25.30 o 
  -3   8  14      422.50      522.23     81.17 o 
  -1   8  14        8.28       39.33     27.09 o 
   0   8  14     1677.57     1617.90    144.57 o 
  -5   0  15      924.55      876.20     75.45 o 
  -3   0  15     1830.73     1837.25    154.00 o 
  -1   0  15      599.25      500.41     83.85 o 
   1   0  15        1.94       53.09     39.54 o 
  -7   1  15      946.13      873.94    105.73 o 
  -6   1  15      103.23      102.25     35.06 o 
  -5   1  15      350.29      348.17     41.10 o 
  -4   1  15      214.27      169.99     35.58 o 
  -3   1  15      101.39      104.44     21.94 o 
  -2   1  15      428.03      492.02     45.40 o 
  -1   1  15     1337.07     1383.82     75.64 o 
   0   1  15        0.62       -1.50     17.37 o 
   1   1  15      789.37      904.41    115.07 o 
  -6   2  15       49.11       58.58     19.93 o 
  -5   2  15     1978.48     2162.09    147.88 o 
  -4   2  15       18.08        8.05     15.47 o 
  -3   2  15     1601.46     1784.89     84.75 o 
  -2   2  15      557.87      527.05     46.38 o 
  -1   2  15       25.72       35.14     17.58 o 
   0   2  15      259.30      312.61     48.36 o 
  -6   3  15      661.44      562.44     59.16 o 
  -5   3  15       21.62       21.33     15.63 o 
  -4   3  15     1529.79     1649.96     83.05 o 
  -3   3  15       42.87       63.68     18.81 o 
  -2   3  15      483.39      563.37     49.17 o 
  -1   3  15      162.64      136.45     26.11 o 
   0   3  15       88.78       38.98     27.52 o 
  -6   4  15     1032.49     1148.15    122.43 o 
  -5   4  15        1.86       11.69     15.77 o 
  -4   4  15       74.96       31.28     19.25 o 
  -3   4  15       58.94       32.67     14.99 o 
  -2   4  15     1174.19     1116.11     88.27 o 
  -1   4  15       20.55       34.41     19.25 o 
   0   4  15      408.95      395.43     73.92 o 
  -5   5  15      605.04      491.01     80.40 o 
  -4   5  15      138.30      160.74     58.07 o 
  -3   5  15      363.84      343.99     46.13 o 
  -2   5  15      179.16      209.25     36.05 o 
  -1   5  15      738.96      909.68    108.00 o 
   0   5  15      109.26       82.65     39.25 o 
  -4   6  15       42.44       25.17     30.12 o 
  -3   6  15     1353.03     1401.07     88.98 o 
  -2   6  15        2.14      -10.46     18.58 o 
  -1   6  15       61.66      126.10     48.81 o 
  -3   7  15       16.37      -34.32     34.32 o 
  -1   7  15      579.98      626.27     91.21 o 
  -6   0  16      418.22      337.15     73.41 o 
  -4   0  16       65.99       54.08     24.63 o 
  -2   0  16      374.13      281.06     68.11 o 
  -7   1  16      824.59      839.27    106.66 o 
  -6   1  16      338.21      402.83     54.71 o 
  -5   1  16       76.14      121.89     28.67 o 
  -4   1  16     2314.70     2333.90    102.86 o 
  -3   1  16      324.08      270.88     38.77 o 
  -2   1  16      880.04      893.10     62.66 o 
  -1   1  16       33.36       28.89     25.30 o 
  -6   2  16       87.89      129.22     31.18 o 
  -5   2  16      226.79      345.36     52.37 o 
  -4   2  16       87.05      104.06     22.39 o 
  -3   2  16      620.54      623.45     63.32 o 
  -2   2  16        9.70       68.49     24.53 o 
  -1   2  16      929.50     1021.99    119.67 o 
  -5   3  16      961.63     1049.03     82.41 o 
  -4   3  16        4.02       -8.87     20.09 o 
  -3   3  16        8.87        0.60     14.41 o 
  -2   3  16       23.83       55.86     23.23 o 
  -4   4  16       18.31       -6.88     25.05 o 
  -3   4  16     1038.65     1084.64     80.86 o 
  -2   4  16        2.60       53.80     46.28 o 
  -4   5  16      153.48      173.35     55.77 o 
  -3   5  16      371.22      309.68     71.18 o 
  -2   5  16       91.31      137.24     45.38 o 
  -3   0  17     1124.54     1084.99    117.42 o 
  -6   1  17       26.62       -9.13     26.26 o 
  -5   1  17      336.57      328.98     70.28 o 
  -3   1  17      188.79      208.05     56.30 o 
  -2   1  17       66.39       55.29     35.90 o 
  -5   2  17      249.43       96.70     45.97 o 
  -3   2  17      356.97      303.12     64.50 o 
  -4   3  17      807.53      862.21    111.45 o 
  -3   3  17        4.29       16.28     33.06 o 
                                                 
